# Supplementary material for: Filling reference gaps via assembling DNA barcodes using high-throughput sequencing—moving toward barcoding the world
Source: Gigascience. 2017 Oct 25;6(12):1–8. doi: 10.1093/gigascience/gix104 (PMC5726475; doi:10.1093/gigascience/gix104)
Supplement: Supplementary File S1. Results of HIFI-Barcode [file gix104_supplemental_file_s1.results_of_hifi-barcode.zip]

Archive with 8 entries (3 files):
- Hifi-barcode_results/
- Hifi-barcode_results/Plate1_results/
- Hifi-barcode_results/Plate1_results/barcode.final.fa
- Hifi-barcode_results/Plate2_results/
- Hifi-barcode_results/Plate2_results/Hiseq/
- Hifi-barcode_results/Plate2_results/Hiseq/barcode.final.fa
- Hifi-barcode_results/Plate2_results/Pacbio/
- Hifi-barcode_results/Plate2_results/Pacbio/hifi-barcode-pacbio.cluster.top1.fa
