# Supplementary material for: Filling reference gaps via assembling DNA barcodes using high-throughput sequencing—moving toward barcoding the world
Source: Gigascience. 2017 Oct 25;6(12):1–8. doi: 10.1093/gigascience/gix104 (PMC5726475; doi:10.1093/gigascience/gix104)
Supplement: Supplementary File S1. Results of HIFI-Barcode [file gix104_supplemental_file_s1.results_of_hifi-barcode.zip › Hifi-barcode_results/Plate1_results/barcode.final.fa]

>A01_1-1
AAAGCGGTCAACAAATCATAAAGATATTGGAACTTTATATTTTATTTTTGGAATTTGAGCAGGAATAGTAGGTACTTCTTTAAGTTTATTAATTCGAACTGAATTAGGAAATCCAGGCTCATTAATTGGAGATGATCAAATTTATAATACTATTGTAACTGCTCATGCTTTTATTATAATTTTTTTTATAGTAATACCTATTATAATTGGAGGATTCGGAAATTGATTAGTACCTCTTATATTAGGAGCTCCTGATATAGCTTTTCCTCGAATAAATAATATAAGATTTTGACTCTTACCCCCATCATTAATTTTATTAATTTCAAGAAGAATTGTTGAAAATGGAGCAGGAACAGGATGAACAGTTTATCCCCCACTTTCATCTAATATTGCTCATGCAGGATCTTCTGTTGATTTAGCTATTTTTTCATTACATTTAGCTGGTATTTCTTCAATTTTAGGAGCAATTAATTTTATTACAACAATTATTAATATACGAATTAACAATATATCTTTTGATCAAATACCATTATTTGTTTGATCTGTTGGTATTACTGCTCTTCTTTTACTATTATCTTTACCTGTATTAGCTGGAGCTATTACTATACTTCTTACAGATCGAAATTTAAATACTTCATTTTTTGACCCTGCTGGAGGAGGTGATCCAATTCTTTACCAACATTTATTTTGATTTTTTGGTCACCCTGAAGTTTAGCTTT
>B01_1-1
AACAGGGTCAACAAATCATAAAGATATTGGAACCTTATATTTTATTTTCGGAATTTGATCAGGAATAATTGGCACATCATTAAGATTATTAATTCGGACTGAATTAGGAAACCCTGGATCTTTAATTGGAGATGATCAAATTTATAATACTATTGTTACAGCTCATGCTTTTATTATAATTTTTTTTATAGTAATACCAATTATAATTGGAGGATTTGGAAATTGACTTGTTCCTTTAATACTTGGTGCCCCAGATATAGCTTTCCCTCGTATAAATAATATAAGATTTTGACTTTTACCTCCTTCTTTAACTTTACTTATCTCAAGAAGAATTGTAGAAAATGGAGCTGGAACAGGATGAACAGTATACCCCCCTCTTTCCTCTAATATTGCTCATGGAGGCTCCTCTGTAGATTTAGCTATTTTTTCTCTCCACTTAGCTGGTATTTCCTCAATTTTAGGAGCTATTAATTTTATTACAACTATTATTAATATACGAATTAATAATATATCATTTGACCAAATGCCTCTTTTCGTTTGAGCTGTAGGAATCACAGCTTTATTATTATTACTATCATTACCAGTGCTAGCTGGAGCAATTACTATATTATTAACTGACCGAAATTTAAATACATCATTCTTTGACCCTGCAGGAGGGGGAGATCCTATTCTTTATCAACATTTATTTTGATTTTTTGGTCACCCTGAAGTTTACTGTT
>C01_1-1
AACCTGGTCAACAAATCATAAAGATATTGGAACTTTATATTTTATTTTTGGAATTTGGTCTGGAATAGTAGGTACATCTTTAAGATTAATAATTCGAACTGAACTAGGAAACCCTGGATCTTTAATCGGAGATGATCAAATCTACAATACTATTGTAACAGCTCATGCTTTTATTATAATTTTTTTTATAGTTATACCAATTATAATTGGGGGGTTTGGTAATTGATTAGTCCCCCTAATATTAGGAGCCCCAGATATAGCTTTCCCCCGAATAAATAATATAAGATTTTGACTTCTGCCTCCTTCCTTAACCTTGTTAATTTCCAGAGCAATTGTTGAAAATGGAGCAGGAACAGGATGAACAGTTTACCCCCCACTTTCCTCCAATATTGCACATAGAGGTTCATCTGTAGATTTAACTATTTTTTCCCTACATCTAGCAGGTATTTCTTCAATTCTAGGAGCAATTAATTTCATTACTACTATTATTAATATACGAATTAACAATATATCATTTGATCAAATACCACTTTTTGTATGAGCTGTCGGTATTACAGCTTTATTATTACTAATTTCATTACCTGTTCTTGCAGGTGCTATTACTATATTATTAACAGATCGAAATATAAATACCTCATTTTTTGACCCTGCGGGAGGAGGGGACCCAATTCTTTATCAACATTTATTTTGATTTTTTGGTCACCCTGAAGTTTAAGGTT
>D01_1-1
AACTCGGTCAACAAATCATAAAGATATTGGAACTTTATATTTTATTTTCGGAATTTGATCAGGAATAGTAGGAACATCTTTAAGTTTACTAATTCGAACTGAATTAGGAAACCCAGGATTTCTAATTGGAGACGATCAAATTTATAATACTATTGTAACAGCTCATGCTTTTATTATAATTTTTTTTATAGTAATACCTATTATAATTGGAGGATTCGGAAATTGATTAGTGCCTTTAATATTAGGAGCTCCTGATATAGCTTTCCCACGAATAAATAATATAAGATTTTGATTACTCCCTCCTTCATTAACTTTATTAATTTCAAGAAGAATTGTAGAAAATGGAGCAGGAACAGGATGAACAGTGTACCCCCCACTTTCATCTAACATTGCTCATAGAGGTTCTTCAGTAGATTTAGCCATTTTTTCTTTACATTTAGCTGGAATTTCTTCAATTTTAGGAGCCATTAATTTTATTACAACTATTATTAATATACGTATTAGAAATATATCATTTGACCAAATACCATTATTTGTATGAGCTGTAGGAATCACAGCTTTACTTTTATTACTATCATTGCCAGTTCTAGCAGGTGCAATTACAATACTTTTAACAGACCGAAATTTAAATACTTCATTTTTTGACCCAGCTGGAGGAGGAGATCCAATTCTTTACCAACACTTGTTTTGATTTTTTGGTCACCCTGAAGTTTAGAGTT
>E01_1-1
AAGCAGGTCAACAAATCATAAAGATATTGGAACCTTATATTTTATTTTCGGAATTTGATCAGGAATAATTGGCACATCATTAAGATTATTAATTCGGACTGAATTAGGAAACCCTGGATCTTTAATTGGAGATGATCAAATTTATAATACTATTGTTACAGCTCATGCTTTTATTATAATTTTTTTTATAGTAATACCAATTATAATTGGAGGATTTGGAAATTGACTTGTTCCTTTAATACTTGGTGCCCCAGATATAGCTTTCCCTCGTATAAATAATATAAGATTTTGACTTTTACCTCCTTCTTTAACTTTACTTATCTCAAGAAGAATTGTAGAAAATGGAGCTGGAACAGGATGAACAGTATACCCCCCTCTTTCCTCTAATATTGCTCATGGAGGCTCCTCTGTAGATTTAGCTATTTTTTCTCTCCACTTAGCTGGTATTTCCTCAATTTTAGGAGCTATTAATTTTATTACAACTATTATTAATATACGAATTAATAATATATCATTTGACCAAATGCCTCTTTTCGTTTGAGCTGTAGGAATCACAGCTTTATTATTATTACTATCATTACCAGTGCTAGCTGGAGCAATTACTATATTATTAACTGACCGAAATTTAAATACATCATTCTTTGACCCTGCAGGAGGGGGAGATCCTATTCTTTATCAACATTTATTTTGATTTTTTGGTCACCCTGAAGTTTATGCTT
>F01_1-1
AAGGTGGTCAACAAATCATAAAGATATTGGAACATTATATTTTATTTTTGGTATTTGAGCAGGTATAGTAGGAACTTCTTTAAGATTACTAATTCGAGCAGAATTAGGTACCCCTGGATCTTTAATTGGAGACGACCAAATTTATAATACTATTGTTACAGCTCATGCTTTTATTATAATTTTTTTTATAGTTATACCTATTATAATTGGAGGATTTGGAAATTGACTTGTTCCTCTTATATTAGGAGCCCCTGATATAGCTTTCCCTCGAATAAATAATATAAGTTTTTGGTTATTGCCCCCCTCATTAACCTTACTTATTTCAAGTAGTATTGTAGAAAGTGGTGCAGGAACCGGATGAACAGTATACCCTCCATTATCCTCAAATATTGCCCACAGTGGAAGCTCAGTTGATTTAGCTATTTTCTCATTACATTTAGCTGGAATTTCTTCAATTATAGGAGCTATTAATTTTATTACAACAATTATTAATATACGATTAAATAATATATCTTTTGACCAAATACCTTTATTTGTTTGAGCTGTTGGAATTACAGCCTTTTTATTATTATTATCTTTACCTGTATTAGCAGGAGCTATCACTATATTATTAACTGATCGAAATTTAAATACTTCTTTTTTTGATCCTTCTGGAGGAGGAGACCCCATTTTATACCAACATTTATTCTGATTTTTTGGTCACCCTGAAGTTTAACCTT
>G01_1-1
AAGTGGGTCAACAAATCATAAAGATATTGGTACTTTATATTTTATTTTCGGAATCTGAGCAGGAATAGTAGGAACATCTTTAAGTTTATTAATTCGAACCGAATTAGGAAACCCAGGGTCATTAATTGGTGATGATCAAATTTATAATACTATTGTAACAGCTCATGCTTTTATTATAATTTTTTTTATAGTTATACCAATTATAATTGGAGGATTTGGTAATTGATTAATCCCACTTATATTAGGAGCCCCAGATATAGCTTTCCCCCGTATAAATAATATAAGATTTTGACTTTTACCCCCATCTTTAATTTTACTTATTTCTAGAAGAATTGTAGAAAATGGAGCAGGAACAGGATGAACAGTATACCCCCCTCTTTCCTCTAATATTGCTCATGAAGGATCTTCAGTAGATTTAGCAATTTTTTCATTACATTTAGCAGGTATTTCTTCTATTTTAGGAGCAATTAATTTTATTACTACAATTATTAATATACGAATCAATGGCATATCTTTTGATCAAATACCATTATTTGTATGAGCAGTAGGAATTACAGCATTACTTTTATTATTATCTCTACCAGTTTTAGCGGGAGCTATTACAATACTTTTAACTGATCGTAACTTAAATACTTCTTTTTTTGACCCTGCAGGAGGAGGAGATCCTATCTTATACCAACATCTATTCTGATTTTTTGGTCACCCTGAAGTTTACACTT
>H01_1-1
AATGGGGTCAACAAATCATAAAGATATTGGAACTTTATATTTTATTTTTGGAATTTGAGCAGGAATAGTGGGGACTTCCCTTAGTCTTATTATCCGAACAGAATTAGGTAATCCAGGATTTTTAATTGGAGATGATCAAATTTATAATACTATTGTTACAGCTCATGCTTTTATTATAATTTTTTTTATAGTAATACCCATTATAATTGGGGGATTTGGAAATTGACTTGTACCTCTTATATTAGGAGCCCCAGATATGGCTTTCCCCCGAATAAATAATATAAGTTTTTGACTTTTACCCCCCTCTTTGATATTATTAATTTCAAGGAGTATTGTCGAAAATGGAGCTGGAACTGGATGAACAGTTTATCCCCCTCTCTCAGCTAATATTGCTCATAGTGGTTCATCTGTTGATTTAGCAATTTTTTCTCTTCATTTAGCTGGAATTTCATCAATTTTAGGAGCAATTAATTTTATTACAACAATTATTAATATACGAATTAATAACATATCTTATGATCAAATACCTTTATTTATTTGAGCAGTTGGAATTACAGCCTTATTATTATTACTTTCCTTACCTGTTTTAGCAGGAGCTATTACTATACTTTTAACAGATCGAAATTTAAACACTTCTTTTTTTGACCCAGCTGGAGGAGGAGATCCTATTCTCTATCAACATTTATTTTGATTTTTTGGTCACCCTGAAGTTTACCATT
>A02_1-1
ACACTGGTCAACAAATCATAAAGATATTGGTACAATATATTTTATTTTTGGAATTTGATCAGGAATAGTAGGTACATCTCTTAGATTATTAATTCGAACTGAATTAGGAAATCCAGGTTCTTTAATTGGAGATGATCAAATTTACAATACTATTGTAACAGCTCACGCTTTTATCATAATTTTTTTTATAGTAATACCCATTATAATTGGAGGATTTGGTAATTGATTAATTCCTTTAATGTTAGGGGCCCCAGATATAGCATTTCCCCGAATAAATAATATAAGTTTTTGACTTCTTCCCCCCTCGTTAACCCTTTTAACCTCAAGAAGTATTGTTGAAAATGGAGCCGGAACAGGATGAACAGTATACCCCCCACTTTCATCAAATATTGCTCATAGAGGATCATCTGTTGACTTAGCAATTTTTTCCTTACATTTAGCTGGAATTTCATCAATTTTGGGAGCTATTAATTTTATTACTACTATTATTAATATGCGAATTAATAATATATCTTTTGATCAAATACCTTTATTTGTTTGAGCTGTAGGAATTACAGCTTTATTATTACTTCTTTCATTACCTGTTTTAGCAGGTGCAATTACCATACTTCTTACTGATCGAAATTTAAATACATCATTTTTTGACCCAGCTGGAGGTGGAGATCCTATTCTTTACCAACATCTATTTTGATTTTTTGGTCACCCTGAAGTTTAAGTGT
>B02_1-1
ACAGAGGTCAACAAATCATAAAGATATTGGAACATTATATTTTATTTTTGGAATTTGAGCAGGAATAGTAGGAACTTCTTTAAGATTACTTATTCGAGCAGAATTAGGAAATCCAGGATCTTTAATTGGAGATGATCAAATTTATAATACTATTGTAACAGCTCATGCATTTATTATAATTTTTTTTATAGTTATACCTATTATAATTGGAGGATTTGGAAACTGATTAGTACCTTTAATATTAGGAGCTCCTGATATAGCTTTTCCACGAATAAATAACATAAGATTTTGACTTTTACCACCTTCTTTAAGATTACTTATTTCTAGAAGTATTGTAGAAAATGGTGCAGGTACTGGGTGAACAGTTTACCCCCCTTTATCATCTAATATTGCCCATAGAGGAAGATCTGTAGATTTAGCCATTTTTTCACTCCATTTAGCTGGTATTTCTTCTATTTTAGGGGCAATCAACTTTATTACTACAATTATTAATATACGAATTAATAATATATCATTTGATCAAATACCATTATTTGTGTGAGCTGTAGGAATTACAGCATTCTTATTACTTTTATCTTTACCAGTTTTAGCTGGAGCAATTACTATATTATTAACAGATCGAAATTTAAACACATCATTTTTTGACCCTGCTGGAGGAGGAGATCCAATTTTATATCAACACTTATTTTGATTTTTTGGTCACCCTGAAGTTTATCTGT
>C02_1-1
ACCATGGTCAACAAATCATAAAGATATTGGAACATTATATTTTATTTTTGGAATTTGATCAGGAATAGTAGGAACTTCATTAAGATTACTTATTCGAGCAGAATTAGGGAACCCTGGATCTTTAATTGGAGATGATCAAATTTATAACACTATTGTAACAGCTCATGCATTTATTATAATTTTTTTTATAGTTATACCTATTATAATTGGAGGATTTGGAAATTGATTAGTACCTTTAATATTAGGAGCTCCTGATATAGCTTTCCCACGAATAAATAACATAAGATTTTGACTTTTACCCCCTTCATTAAGATTACTTATTTCTAGTAGTATTGTAGAAAATGGTGCAGGTACTGGATGAACTGTTTACCCACCTTTATCATCTAATATTGCCCATAGAGGAAGATCTGTAGATTTAGCTATTTTTTCACTTCATTTAGCTGGTATTTCTTCTATTCTAGGAGCAATTAATTTTATTACCACAATCATTAATATACGAATTAATAACATATCATTTGATCAAATACCGTTATTTGTGTGAGCTGTAGGAATTACAGCATTCTTATTACTATTATCTTTACCAGTTTTAGCTGGAGCAATTACTATATTATTAACGGATCGAAATTTAAATACATCATTTTTTGATCCTGCTGGGGGAGGAGATCCAATTTTATATCAACATTTATTTTGATTTTTTGGTCACCCTGAAGTTTAATGGT
>D02_1-1
ACCTAGGTCAACAAATCATAAAGATATTGGAACATTATATTTTATCTTTGGAATTTGAGCTGGTATAGTAGGAACATCTCTTAGATTACTAATTCGAGCAGAATTAGGAAACCCTGGATCTTTAATTGGAGATGATCAAATTTATAATACTATTGTTACTGCTCATGCCTTTATTATAATTTTTTTTATAGTAATACCCATTATAATTGGGGGATTTGGTAATTGATTAATTCCTTTAATATTAGGGGCTCCTGATATAGCTTTCCCCCGAATAAATAATATAAGTTTCTGACTTCTTCCCCCCTCTTTAACTTTACTTATTTCAAGAAGTATTGTAGAGAATGGAGCAGGAACAGGATGAACAGTTTACCCTCCTTTATCCTCAAATATTGCTCATGGAGGTAGTTCAGTTGATTTGGCAATTTTTTCCTTGCATTTAGCCGGAATTTCCTCTATTTTAGGAGCTATTAATTTTATTACCACTATTATTAATATACGCCTTAATGGAATATCTTTTGATCAAATACCTTTATTTGTGTGAGCTGTAGGAATTACAGCCTTCCTACTTCTTTTATCTTTACCTGTATTAGCAGGAGCAATTACAATACTTTTAACTGATCGAAATTTAAATACTTCTTTTTTTGATCCAGCAGGAGGAGGAGATCCTATCTTATATCAACATTTATTTTGATTTTTTGGTCACCCTGAAGTTTATAGGT
>E02_1-1
ACGAAGGTCAACAAATCATAAAGATATTGGAACTTTATACTTCATTTTTGGTATTTGAGCTGGAATAGTGGGAACCTCACTAAGATTACTAATTCGAGCAGAATTAGGAACTCCTGGTTCTTTAATTGGTGATGATCAAATTTATAATACTATTGTGACAGCCCATGCTTTTATTATAATTTTTTTTATAGTGATACCTATTATAATTGGAGGATTCGGAAATTGATTAATTCCTCTAATATTAGGAGCCCCTGATATAGCTTTCCCCCGAATAAATAATATAAGTTTTTGATTACTACCTCCATCATTAACTCTTTTAATTTCCAGAAGAATTGTAGAAAATGGAGCTGGCACAGGTTGAACAGTTTACCCCCCCTTATCTTCTAATATTGCTCACGGAGGTTCTTCAGTAGACTTAGCTATCTTTTCATTACATTTAGCTGGAATTTCCTCAATTTTAGGAGCTATTAATTTTATTACAACTATTATTAATATACGAATAAATAATATATCATTTGATCAAATGCCTTTATTTGTATGAGCTGTAGGTATCACAGCTTTCCTTTTATTGTTATCCTTGCCAGTTTTAGCTGGAGCAATCACTATACTCCTAACAGATCGAAACTTAAATACTTCATTCTTTGATCCAGCAGGGGGAGGAGACCCAATCTTATATCAACATCTCTTTTGATTTTTTGGTCACCCTGAAGTTTATTCGT
>F02_1-1
ACGTTGGTCAACAAATCATAAAGATATTGGAACATTATATTTTATTTTTGGAATTTGATCAGGGATAGTTGGAACCTCACTAAGATTATTAATTCGAGCTGAATTAGGTAATCCTGGATCTTTAATTGGAGATGATCAAATTTATAATACTATTGTAACAGCTCATGCTTTTATTATAATTTTTTTTATAGTTATACCTATTATAATTGGAGGATTTGGAAATTGACTTGTACCTCTTATATTAGGAGCCCCTGATATAGCTTTCCCTCGAATAAATAACATAAGTTTTTGACTTCTTCCCCCCTCTTTAACTCTTTTAATTTCTAGAAGAATTGTAGAAAATGGAGCAGGAACAGGATGAACAGTATATCCCCCCCTTTCATCTAATATTGCACACAGAGGAAGTTCTGTAGATTTAGCTATTTTTTCCCTACATTTAGCAGGAATTTCATCAATTCTAGGAGCAATTAATTTTATTACAACAATTATTAATATACGATTAAATAATTTATCATTTGATCAAATACCTTTATTTATTTGAGCAGTAGGAATTACAGCATTTTTACTTTTATTATCTTTACCTGTTTTAGCTGGAGCTATTACTATACTTTTAACAGATCGAAATTTAAATACATCTTTTTTTGATCCTGCTGGAGGGGGAGATCCTATTCTATATCAACATTTATTTTGATTTTTTGGTCACCCTGAAGTTTAAACGT
>G02_1-1
ACTGTGGTCAACAAATCATAAAGATATTGGAACATTATATTTTATTTTTGGTATTTGAGCTGGTATAGTAGGAACTTCTTTAAGATTATTAATTCGAGCTGAATTAGGTACTCCTAGTTCTTTAATTGGTGATGATCAAATTTATAATACTATTGTTACTGCTCATGCTTTTATTATAATTTTTTTTATAGTTATACCTATTATAATCGGAGGTTTTGGTAATTGATTAATTCCATTAATATTAGGAGCTCCTGATATAGCTTTTCCTCGTATAAATAATATAAGTTTTTGACTTTTACCCCCTTCTTTAACTCTTTTAATTTCAAGAAGAGTTGTAGAAAATGGAGCAGGAACTGGATGAACAGTTTACCCCCCACTTTCATCTAATATTGCCCATAGAGGAAGATCAGTTGATTTAGCTATTTTTTCCTTACATTTAGCTGGAATTTCCTCAATTTTAGGAGCCATTAATTTTATTACAACTATTATTAATATACGATTAAATAATTTATCTTTTGATCAAATACCTTTATTTGTATGAGCTGTAGGAATTACAGCTTTCCTATTATTACTTTCTTTACCCGTTTTAGCAGGTGCTATTACTATATTACTTACAGACCGAAATCTTAATACATCTTTTTTTGATCCAGCTGGAGGAGGAGATCCTATTCTTTATCAACATTTATTTTGATTTTTTGGTCACCCTGAAGTTTAACAGT
>H02_1-1
AGAACGGTCAACAAATCATAAAGATATTGGAACATTATATTTTATTTTTGGAATTTGAAGAGGAATAGTAGGAACTTCTTTAAGATTATTAATTCGTGCAGAATTAGGAAATCCTGGATCTTTAATTGGAGATGATCAAATTTATAATACTATTGTAACAGCACACGCTTTTATTATAATTTTTTTTATAGTTATACCTATTATAATTGGAGGATTTGGTAATTGATTAGTACCATTAATATTAGGAGCTCCTGATATAGCTTTCCCCCGAATAAATAATATAAGTTTTTGACTCTTACCCCCATCATTAACTTTACTAATTTCAAGAAGAATTGTAGAAAATGGAGCAGGAACAGGATGAACAGTTTATCCACCTCTTTCTTCTAATATTGCTCATGGAGGGAGATCTGTAGATTTAGCTATTTTTTCCTTACACTTAGCAGGAATTTCTTCAATTTTAGGAGCTATTAATTTTATTACCACAATTATTAATATACGATTAAATAACATATCATTTGATCAGATACCTTTATTTGTTTGAGCTGTAGGAATTACAGCTTTTTTACTATTACTTTCACTTCCTGTTTTAGCTGGAGCTATTACTATATTATTAACAGATCGAAATTTAAATACATCCTTTTTTGATCCAGCCGGAGGAGGAGATCCTATCCTTTATCAACATTTATTTTGATTTTTTGGTCACCCTGAAGTTTAGTTCT
>A03_1-1
AGACAGGTCAACAAATCATAAAGATATTGGTACATTATATTTTATTTTTGGGATTTGAGCTGGAATAGTAGGAACTTCTCTTAGATTATTAATTCGAGCAGAATTAGGTAACCCTGGATCTTTAATTGGAGATGATCAAATTTACAACACTATTGTAACTGCTCATGCTTTTATTATAATTTTTTTTATAGTTATACCTATTATAATTGGTGGATTTGGAAATTGATTAGTTCCATTAATGTTAGGTGCTCCTGATATAGCATTCCCACGAATAAATAATATAAGATTTTGATTACTACCACCATCTATTACTCTTTTAATTTCCAGAAGAATCGTAGAAAATGGAGCAGGAACTGGATGAACTGTTTATCCTCCTTTATCTTCTAATATTGCTCATAGAGGTAGATCAGTAGATCTAGCTATTTTTTCATTACATTTAGCAGGTATTTCATCAATTTTAGGAGCTATTAACTTTATTACAACAATTATTAATATACGATTAAATAATTTATCATTTGATCAAATACCATTATTTGTTTGAGCTGTAGGAATTACAGCATTCTTATTATTACTATCATTACCTGTATTAGCTGGAGCTATCACAATATTATTAACAGATCGAAATTTAAATACATCATTTTTTGACCCCGCAGGAGGTGGAGATCCAATTCTTTATCAACATCTATTTTGATTTTTTGGTCACCCTGAAGTTTATGTCT
>B03_1-1
AGAGTGGTCAACAAATCATAAAGATATTGGAACACTTTACTTTATTTTTGGAATTTGAGCTGGAATAGTAGGAACCTCTTTAAGATTGTTAATTCGAGCAGAATTAGGTAATCCAGGATCTTTAATTGGTGATGACCAAATTTATAATACTATTGTAACTGCTCATGCTTTTATTATAATTTTTTTTATAGTTATACCAATTATAATCGGAGGATTTGGAAATTGATTAGTACCTTTAATATTAGGAGCCCCAGATATAGCTTTTCCTCGAATAAATAATATAAGATTTTGATTATTACCCCCATCTATTACTTTACTAATTTCCAGAAGAATTGTAGAAAATGGAGCAGGAACAGGATGAACAGTTTATCCACCATTATCTTCTAATATTGCTCATGGAGGAAGCTCAGTAGATTTAGCAATTTTTTCCCTTCATTTAGCTGGTATTTCATCTATTTTAGGAGCTATTAATTTTATTACAACAATTATTAATATACGATTAAATAATTTATCATTTGATCAAATACCTTTATTTGTTTGAGCTGTAGGAATTACAGCATTTTTATTATTATTATCATTACCTGTTTTAGCTGGAGCTATTACTATATTATTAACTGATCGAAATTTAAATACATCATTTTTTGATCCTGCAGGAGGAGGCGATCCTATTTTATACCAACACTTATTTTGATTTTTTGGTCACCCTGAAGTTTAACTCT
>C03_1-1
AGATGGGTCAACAAATCATAAAGATATTGGAACATTATATTTTATTTTTGGAATTTGAGCAGGAATAATTGGAACTTCTTTAAGTTTATTAATTCGAGCAGAATTAGGTAATCCTGGATCTTTAATTGGAGATGATCAAATTTATAATACAATTGTAACAGCTCATGCATTTATTATAATTTTTTTTATAGTTATACCTATTATAATTGGAGGATTTGGAAATTGATTAGTACCATTAATATTAGGAGCTCCTGATATAGCATTCCCTCGAATAAATAATATAAGATTTTGATTATTACCACCTTCAATTACTCTTTTAATTTCTAGAAGAATTGTGGAAAATGGAGCTGGAACTGGATGAACAGTTTATCCACCTTTATCCTCAAATATTGCCCATGGAGGAAGTTCAGTAGATTTAGCTATTTTTTCCCTTCATTTAGCTGGAATTTCTTCAATTTTAGGAGCTATTAATTTTATTACAACAATTATTAATATACGATTAAATAATTTATCATTTGATCAAATACCATTATTTGTTTGAGCTGTAGGAATTACAGCATTTTTATTATTATTATCACTACCAGTATTAGCTGGAGCTATTACTATATTATTAACCGATCGAAATTTAAATACATCTTTTTTTGATCCTGCTGGAGGAGGAGACCCAATTTTATATCAACATTTATTTTGATTTTTTGGTCACCCTGAAGTTTACATCT
>D03_1-1
AGCTTGGTCAACAAATCATAAAGATATTGGAACATTATATTTTATTTTTGGTATTTGAGCTGGAATAATTGGAACTTCATTAAGATTATTAATTCGAGCAGAATTAGGTAATCCAGGATCTTTAATCGGAGATGATCAAATTTATAATACTATTGTAACTGCTCATGCTTTTATTATAATTTTTTTTATAGTTATACCAATTATAATTGGAGGATTTGGAAATTGATTAGTACCTTTAATATTAGGAGCTCCTGATATAGCTTTTCCTCGAATAAATAATATAAGTTTTTGATTATTACCACCTTCTATTACTTTATTAATTTCAAGAAGAATTGTAGAAAATGGAGCAGGAACTGGATGAACTGTATACCCCCCTTTATCTTCAAATATTGCACATAGTGGTAGATCTGTTGATTTAGCTATTTTTTCATTACACTTAGCTGGAATTTCTTCAATTTTAGGAGCTATTAATTTTATTACAACAATTATTAATATACGATTAAATAATTTATCATTTGATCAAATACCATTATTTGTTTGATCTGTTGGAATTACAGCATTTTTATTATTATTATCATTACCAGTATTAGCGGGAGCTATTACAATATTATTAACAGATCGAAATTTAAATACATCATTTTTCGACCCATCAGGAGGAGGAGATCCAATTTTATATCAACATTTATTTTGATTTTTTGGTCACCCTGAAGTTTAAAGCT
>E03_1-1
AGGATGGTCAACAAATCATAAAGATATTGGAACATTATATTTTATTTTTGGTGTTTGGTCCGGAATAGTAGGAACTTCATTAAGTTTATTAATTCGTGCTGAATTGGGTAATCCTGGGTCATTAATTGGAGACGATCAAATTTATAATACAATCGTAACAGGACATGCTTTTATTATAATTTTTTTTATAGTTATACCTATTATAATTGGAGGATTTGGAAATTGATTAGTCCCTTTAATATTAGGAGCTCCTGATATAGCTTTTCCACGAATAAATAATATAAGATTTTGATTATTACCCCCATCATTAATATTATTAATTAGAAGAAGAATTGTAGAAAATGGAGCTGGAACTGGTTGAACAGTTTATCCACCTTTATCAGCTAATATTGCTCATGGAGGAAGATCTGTCGATTTAGCAATTTTTTCCCTTCATTTAGCTGGTATTTCATCAATTTTAGGAGCAATTAATTTTATTACAACTATTATTAATATAAAATTAAATGGAATATCATTTGATCAAATACCTTTATTTGTATGAGCTGTAGGAATTACAGCACTTTTACTACTTTTATCATTACCTGTATTAGCTGGAGCTATTACTATACTTTTAACAGATCGAAATTTAAACACTTCATTTTTTGACCCTGCAGGTGGGGGAGACCCAATTTTATATCAACATTTATTTTGATTTTTTGGTCACCCTGAAGTTTAATCCT
>F03_1-1
AGTAGGGTCAACAAATCATAAAGATATTGGAACATTATATTTCATTTTTGGAATTTGAGCTGGAATAGTAGGAACATCATTAAGATTACTAATTCGAGCAGAATTAGGAAATCCAGGGTCTTTAATTGGAGATGACCAAATTTATAATACTATTGTAACTGCTCATGCTTTTATTATAATTTTTTTTATAGTTATACCTATTATAATTGGTGGATTTGGAAACTGATTAGTTCCATTAATATTAGGAGCCCCTGATATAGCATTCCCACGAATAAATAATATAAGATTCTGATTATTACCACCATCTATCACTCTTTTAATTTCTAGAAGAATCGTAGAAAATGGAGCAGGAACTGGATGAACTGTATACCCTCCTTTATCTTCTAATATTGCCCACGGAGGTAGATCAGTAGACTTAGCTATTTTTTCTTTACATTTAGCAGGTATTTCATCAATTTTAGGAGCTATTAATTTTATCACAACAATTATTAACATACGATTAAATAATTTATCATTTGATCAAATACCTTTATTTGTTTGAGCTGTAGGAATTACAGCATTTTTACTATTATTGTCATTGCCTGTATTAGCCGGAGCTATCACTATATTATTAACAGATCGAAATTTAAATACATCATTTTTTGACCCTGCAGGAGGTGGAGACCCAATTTTATACCAACATTTATTTTGATTTTTTGGTCACCCTGAAGTTTACTACT
>G03_1-1
AGTCTGGTCAACAAATCATAAAGATATTGGAACACTATATTTTATTTTTGGAATTTGAGCAGGCATAGTAGGAACTTCTTTAAGATTATTAATTCGAGCTGAATTAGGAACCCCAGGCTCTTTAATCGGGGATGATCAAATTTATAATACTATTGTAACTGCTCACGCTTTTATTATAATTTTTTTTATAGTTATACCTATTATAATTGGAGGATTTGGTAACTGATTAGTCCCTTTAATATTAGGAGCCCCAGATATAGCTTTCCCACGAATAAATAATATAAGATTTTGATTATTACCGCCATCTCTTACACTTTTAATTTCGAGAAGAATTGTAGAAAACGGAGCTGGAACAGGTTGAACAGTTTACCCCCCACTATCATCAAATATTGCCCACGGAGGCAGCTCTGTAGACTTAGCTATTTTTTCACTTCATTTAGCGGGAATTTCATCAATTTTAGGGGCTATTAATTTTATCACAACTATTATTAATATACGATTAAATAACCTATCTTTTGACCAAATACCTTTATTTGTTTGAGCTGTCGGTATTACAGCTTTTTTATTATTATTATCTCTACCTGTATTAGCTGGAGCTATTACAATATTATTAACCGATCGAAATTTAAATACATCTTTTTTTGACCCTGCTGGCGGGGGAGACCCAATTCTTTATCAACATTTATTCTGATTTTTTGGTCACCCTGAAGTTTAAGACT
>H03_1-1
AGTGAGGTCAACAAATCATAAAGATATTGGGACATTATATTTTATTTTTGGAATTTGAGCAGGAATAGTAGGAACTTCCCTTAGATTATTAATTCGAGCTGAATTAGGTAACCCTGGTTCATTAATTGGAGATGATCAAATTTATAATACTATTGTGACAGCTCATGCTTTTATTATAATTTTTTTTATAGTTATACCTATTATAATTGGAGGATTTGGAAATTGACTAATTCCTTTAATATTAGGAGCCCCAGATATAGCATTCCCCCGAATAAATAATATAAGTTTTTGGTTATTACCCCCCTCTTTAACCCTACTAATTTCAAGTAGAATTGTAGAAAATGGAGCAGGAACTGGATGAACAGTTTATCCCCCACTTTCATCTAATATTGCCCATAGAGGTAGCTCAGTAGATCTAGCTATCTTTTCATTACATTTAGCTGGAATTTCTTCTATTATAGGGGCAATTAATTTTATTACTACAATTATTAATATACGACTTAATAATATATCATTTGATCAAATACCTTTATTTATTTGAGCTGTAGGTATTACAGCTTTCTTATTACTTCTTTCATTACCTGTTTTAGCGGGTGCTATTACTATACTATTAACTGATCGTAATTTAAATACATCTTTCTTTGATCCTGCTGGAGGAGGAGACCCAATTTTATACCAACATTTATTTTGATTTTTTGGTCACCCTGAAGTTTATCACT
>A04_1-1
AGTTCGGTCAACAAATCATAAAGATATTGGAACTTTATATTTTATTTTTGGAATTTGAGCTGGTATAGTAGGAACCTCATTAAGTTTATTAATTCGAGCTGAATTAGGAAATCCAGGATCTTTAATTGGAGATGATCAAATTTATAATACTATTGTTACCGCTCATGCTTTTATTATAATTTTTTTTATAGTAATACCTATTATAATTGGAGGATTTGGTAATTGATTAGTTCCTCTAATATTAGGAGCCCCTGATATAGCCTTCCCACGAATAAATAATATAAGTTTCTGACTTCTTCCCCCTTCTTTAACTCTTTTAATTTCAAGAAGAATTGTAGAAAATGGAGCAGGAACAGGATGAACAGTTTATCCCCCCCTTTCATCTAACATCGCTCATGGAGGTAGATCTGTAGATCTAGCTATTTTTTCCCTTCATTTAGCAGGAATTTCATCAATTCTAGGAGCTATTAATTTTATTACCACAATTATTAATATACGATTAAATAATTTATCATTTGATCAAATACCATTATTTATTTGAGCTGTAGGAATTACAGCTTTCTTACTTCTTTTATCTTTACCAGTATTAGCAGGAGCTATTACAATACTTCTTACAGACCGAAACTTAAATACATCTTTTTTTGACCCAGCTGGAGGAGGAGACCCTATTCTTTATCAACATTTATTTTGATTTTTTGGTCACCCTGAAGTTTAGAACT
>B04_1-1
ATACCGGTCAACAAATCATAAAGATATTGGAACCTTATATTTCATCTTCGGGATTTGATCAGGAATAGTAGGAACTTCCCTTAGATTATTAATTCGCGCTGAATTAGGAAACCCTGGCTCATTAATTGGAAATGATCAAATTTATAATACCATTGTTACAGCTCATGCTTTCATTATAATTTTTTTTATAGTTATACCTATTATAATTGGAGGATTTGGTAATTGATTAGTACCTCTTATACTTGGAGCACCTGATATAGCTTTCCCACGAATAAATAATATAAGATTTTGACTATTACCCCCCTCATTAACACTCCTAATTTCAAGAAGAATTGTAGAAAATGGAGCAGGAACAGGATGAACAGTTTACCCCCCCTTATCTTCCAATATCGCTCATGGTGGAAGATCTGTAGACCTGACAATCTTTTCACTCCATTTAGCGGGAATTTCTTCAATTTTAGGGGCTATTAACTTTATTACTACAATTATTAATATACGACTCACTAATCTTTCTTTTGATCAAATACCTCTATTTGTTTGAGCAGTAGGAATTACTGCTTTTCTTTTACTTTTATCCCTACCTGTTCTTGCAGGAGCAATTACCATACTCCTAACTGATCGAAACTTAAATACATCTTTCTTTGACCCAGCTGGTGGAGGGGATCCCATTTTATATCAACATTTATTTTGATTTTTTGGTCACCCTGAAGTTTAGGTAT
>C04_1-1
ATCACGGTCAACAAATCATAAAGATATTGGTACTTTATATTTTATTTTTGGAATTTGAGCAGGAATAGTAGGAACTTCATTAAGATTATTAATTCGAGCTGAGTTAGGAAATCCAGGATCTATAATTGGAGATGATCAAATTTATAACACTATTGTTACAGCTCATGCTTTTATTATAATTTTTTTTATAGTTATACCAATTATAATTGGAGGATTTGGTAATTGATTAGTACCTTTAATATTAGGAGCTCCTGATATAGCTTTCCCCCGTATAAATAATATAAGTTTTTGACTTCTACCCCCCTCATTAACTTTATTAATTTCAAGAAGAATTGTAGAAAATGGAGCAGGAACTGGATGAACAGTATATCCCCCTCTTTCCTCTAATATTGCTCATAGAGGAAGTTCTGTAGATTTAGCTATTTTTTCTTTACATTTAGCTGGAATTTCTTCAATTTTAGGAGCTATTAATTTTATTACAACAATTATTAATATACGACTAAATAATTTAATATTTGATCAAATACCTTTATTTGTTTGAGCTGTAGGAATTACCGCATTTCTTCTTCTTCTTTCCTTACCAGTTTTAGCAGGAGCTATCACAATACTTTTAACTGATCGAAATTTAAATACTTCTTTTTTTGATCCTGCTGGAGGAGGTGATCCTATTTTATATCAACATTTATTTTGATTTTTTGGTCACCCTGAAGTTTAGTGAT
>D04_1-1
CAAAGGGTCAACAAATCATAAAGATATTGGAACATTGTATTTTATTTTTGGAATTTGAGCTGGAATAGTAGGAACTTCATTAAGATTATTAATTCGAGCTGAATTAGGTAACCCAGGATCTTTAATTGGAGATGATCAAATTTATAACACTATTGTAACTGCTCATGCTTTTATTATAATTTTTTTTATAGTTATACCTATTATAATTGGAGGATTTGGAAATTGATTAATTCCTCTTATATTAGGAGCCCCTGATATAGCTTTCCCTCGAATAAATAATATAAGTTTTTGACTCCTCCCCCCTTCTTTAACTCTCTTAATTTCAAGAAGAATTGTAGAAAATGGAGCAGGAACAGGATGAACAGTTTACCCCCCACTTTCATCAAATATTGCCCATAGAGGAAGATCTGTAGATCTAGCTATTTTTTCCCTTCATTTAGCAGGTATTTCTTCTATTTTAGGAGCTATTAATTTTATTACTACAATTATTAATATGCGATTAAATAAATTAATATTTGACCAAATACCTTTATTTGTATGAGCAGTAGGTATTACAGCATTTTTACTACTTCTTTCATTACCAGTATTAGCAGGAGCTATTACTATACTATTAACTGACCGAAATCTTAATACATCTTTTTTTGACCCTGCGGGAGGTGGAGATCCTATTCTTTATCAACATTTATTTTGATTTTTTGGTCACCCTGAAGTTTACTTTG
>E04_1-1
CAACTGGTCAACAAATCATAAAGATATTGGAACTTTATATTTTATTTTTGGAATTTGAGCAGGTATAGTAGGAACTTCATTAAGTATGTTAATTCGAGCTGAATTAGGAAATCCTGGATCATTAATTGGAGATGATCAAATTTATAACACTATTGTTACTGCTCATGCTTTTATTATAATTTTTTTCATAGTTATACCTATTATAATTGGAGGATTTGGTAATTGATTAGTTCCTCTTATATTAGGAGCCCCAGATATAGCTTTCCCACGAATAAATAATATAAGATTTTGACTTCTCCCCCCCTCACTTATTCTTCTAACTTCAAGAAGAATTGTAGAAAATGGAGCAGGAACAGGATGAACAGTTTATCCCCCACTTTCATCTAATATTGCTCATAGAGGAAGATCAGTAGATCTTGCAATTTTTTCTCTGCACTTAGCAGGGATTTCATCAATTTTAGGAGCTATTAATTTTATTACCACAATTATTAATATACGATTAAATAATTTATCATTCGATCAAATACCTTTATTCGTTTGAGCTGTAGGTATTACAGCATTTTTATTACTTTTATCATTACCAGTTTTAGCTGGAGCAATTACAATATTATTAACTGATCGTAATTTAAATACATCATTTTTTGACCCTGCTGGAGGTGGAGATCCAATTCTTTATCAACACTTATTTTGATTTTTTGGTCACCCTGAAGTTTAAGTTG
>F04_1-1
CAATCGGTCAACAAATCATAAAGATATTGGAACATTATATTTTATTTTTGGTATTTGAGCTGGAATAGTGGGAACTTCTTTAAGATTATTAATTCGAGCAGAATTGGGTAATCCTGGATCTTTAATTGGAGATGATCAAATTTATAATACTATTGTAACTGCTCATGCTTTTATTATAATTTTTTTTATGGTAATACCTATTATAATTGGAGGATTTGGAAATTGATTAGTACCATTAATATTAGGAGCTCCTGATATAGCTTTCCCACGAATAAATAATATAAGATTTTGATTACTACCACCATCCATTACATTATTAATTTCTAGTAGAATTGTAGAAAATGGAGCTGGAACAGGGTGAACAGTTTACCCACCTCTCTCATCTAATATTGCCCATGGGGGTAGATCAGTAGATTTAGCAATTTTTTCTTTACATTTAGCAGGTATTTCATCAATCTTAGGAGCTATTAATTTTATTACTACAATTATTAATATACGATTAAATAAATTATCATTTGATCAAATACCTCTATTTGTATGAGCTGTTGGGATTACTGCATTCTTATTATTATTATCTTTACCAGTATTAGCAGGAGCAATTACTATACTTTTAACCGATCGAAATTTAAATACATCATTTTTTGATCCTGCTGGAGGGGGAGATCCAATTTTATATCAACATTTATTTTGATTTTTTGGTCACCCTGAAGTTTAGATTG
>G04_1-1
CAGAAGGTCAACAAATCATAAAGATATTGGAACTTTATATTTTATTTTTGGAATTTGATCAGGAATAATTGGCACATCATTAAGATTATTAATTCGTACTGAATTAGGAAACCCTGGATCTTTAATTGGAGATGATCAAATTTATAATACTATTGTCACAGCCCATGCTTTTATTATAATTTTTTTTATAGTAATACCAATTATAATTGGAGGATTTGGAAATTGACTTGTCCCCTTAATACTAGGAGCCCCAGATATGGCTTTCCCCCGTATAAATAATATAAGATTTTGACTTTTACCTCCTTCTTTAACTTTAATTATTTCAAGAAGAGTTGTAGAAAACGGAGCTGGGACAGGGTGAACAGTATACCCTCCCCTATCTTCTAATATTGCCCACAGAGGTTCTTCTGTAGATTTAGCTATTTTTTCTTTACACTTAGCAGGTATTTCTTCAATTTTAGGAGCTATTAACTTTATTACTACTATCATTAATATACGAATTAACAATATATCATTTGATCAAATACCTCTTTTCGTTTGAGCTGTTGGAATTACAGCTTTACTATTACTTCTTTCATTACCAGTTCTAGCTGGAGCAATTACTATATTATTGACTGATCGAAATTTAAATACATCATTTTTTGACCCTGCGGGAGGAGGGGACCCTATTCTTTACCAACATTTATTTTGATTTTTTGGTCACCCTGAAGTTTATTCTG
>H04_1-1
CATACGGTCAACAAATCATAAAGATATTGGAACTTTATATTTCATTTTTGGAATTTGAGCAGGAATAGTTGGAACCTCTTTAAGATTACTAATTCGAGCAGAATTAGGAACCCCCGGATCTTTAATTGGTGATGATCAAATTTATAATACTATTGTTACAGCTCATGCTTTCATTATAATTTTCTTTATAGTAATGCCTATTATAATTGGAGGATTTGGAAATTGATTAGTACCACTAATACTAGGTGCCCCTGATATAGCCTTCCCTCGAATAAATAATATAAGTTTTTGACTTCTGCCCCCCTCATTAACTCTTTTAATCTCTAGAAGAATTGTAGAAAATGGAGCAGGTACTGGCTGAACCGTTTACCCCCCTCTTTCTTCCAATATTGCCCATGGAGGTAGATCTGTTGATTTAGCCATTTTCTCTTTACATTTGGCCGGAATTTCATCTATTCTTGGAGCTATTAATTTTATTACAACAATTATTAATATACGAATAAATAATTTATCTTTTGATCAAATACCTTTATTTGTATGAGCCGTCGGAATTACAGCTTTTCTTTTATTACTTTCTTTACCAGTTTTAGCGGGAGCTATTACTATACTTTTAACGGATCGTAATTTAAATACTTCTTTTTTTGACCCTGCTGGAGGAGGAGATCCTATTTTATATCAACATCTTTTTTGATTTTTTGGTCACCCTGAAGTTTAGTATG
>A05_1-1
CATCAGGTCAACAAATCATAAAGATATTGGAACTTTATATTTTATTTTTGGAATTTGAGCAGGAATAATTGGAACCTCATTAAGTTTATTAATTCGAGCAGAATTAGGTAATCCAGGATCTCTAATTGGAGATGATCAAATTTATAATACAATTGTTACAGCTCATGCTTTTATTATAATTTTTTTTATAGTTATACCAATTATAATTGGAGGATTTGGAAACTGATTAGTACCATTAATGTTAGGTGCTCCAGATATGGCTTTCCCACGAATAAATAATATAAGTTTTTGATTACTTCCTCCTTCAATTACCCTTTTAATTTCTAGAAGAATCGTAGAAAATGGAGCTGGAACTGGATGAACAGTTTACCCACCTTTATCTTCAAATATTGCTCATGGTGGAAGATCTGTAGATTTAGCTATTTTTTCACTACATTTAGCTGGTATTTCTTCAATTTTAGGTGCAATTAATTTTATCACTACAATTATTAATATACGATTAAATAATTTATCATTTGATCAAATACCTTTATTTGTATGATCAGTAGGTATTACAGCATTCTTACTTTTACTATCTTTACCTGTTTTAGCTGGAGCAATTACTATATTATTAACAGATCGTAATTTAAATACATCATTTTTTGACCCTGCTGGAGGAGGTGATCCAATTTTATATCAACATTTATTTTGATTTTTTGGTCACCCTGAAGTTTATGATG
>B05_1-1
CCAATGGTCAACAAATCATAAAGATATTGGAACATTGTATTTTATTTTTGGAATTTGAGCTGGAATAGTAGGAACTTCATTAAGATTACTAATTCGAGCTGAATTAGGTAATCCAGGATCTTTAATTGGAGATGATCAAATTTATAATACTATCGTAACTGCTCATGCTTTTATTATAATTTTTTTTATAGTTATACCTATTATAATTGGAGGATTTGGAAATTGATTAATTCCTCTCATATTAGGAGCCCCTGATATAGCTTTCCCTCGAATAAATAATATAAGTTTTTGACTCCTTCCCCCTTCTTTAACTCTTTTAATTTCAAGAAGAATTGTAGAAAATGGAGCAGGAACAGGATGAACAGTTTATCCCCCACTTTCATCAAATATTGCCCATAGAGGTAGCTCTGTAGACCTAGCTATTTTTTCCCTTCATTTAGCAGGTATTTCTTCTATTTTAGGAGCTATTAATTTTATCACTACAATTATTAATATACGATTAAATAAATTAATATTTGATCAAATACCTTTATTTGTTTGAGCAGTAGGTATTACAGCATTTTTATTACTTCTCTCATTACCAGTATTAGCGGGAGCTATTACTATATTATTAACCGATCGAAATCTTAATACATCTTTTTTTGATCCTGCAGGAGGAGGAGATCCTATTCTTTACCAACATTTATTTTGATTTTTTGGTCACCCTGAAGTTTAATTGG
>C05_1-1
CGATTGGTCAACAAATCATAAAGATATTGGAACATTATATTTTATTTTTGGTATCTGAGCAGGAATAGTTGGAACTTCCTTAAGATTATTAATTCGAGCTGAATTAGGTAACCCTGGTTCTTTAATTGGAGATGATCAAATTTATAATACAATTGTTACAGCTCATGCTTTTATTATAATTTTTTTCATAGTAATACCTATTATAATTGGAGGATTTGGAAACTGATTAGTTCCTTTAATACTTGGTGCACCTGATATAGCATTCCCCCGAATAAATAATATAAGTTTTTGACTTCTACCCCCATCTTTAACACTTTTAATTTCTAGAAGTATTGTAGAAAATGGAGCAGGAACTGGATGAACAGTGTACCCCCCTCTCTCATCTAATATTGCTCATAGAGGAAGATCAGTTGATTTAGCTATTTTTTCTTTACATTTAGCTGGTATTTCTTCTATTTTAGGAGCAATTAATTTTATTACAACAATTATTAATATACGAATCAATAATATATCCTTTGATCAAATACCTTTATTTGTTTGAGCTGTAGGAATTACAGCATTTTTATTATTATTATCTTTACCAGTATTAGCTGGAGCAATTACAATATTATTAACAGACCGAAACTTAAATACATCCTTTTTTGACCCTGCAGGAGGGGGAGATCCTATTTTATATCAACATTTATTTTGATTTTTTGGTCACCCTGAAGTTTAAATCG
>D05_1-1
CGTATGGTCAACAAATCATAAAGATATTGGAACTTTATATTTTATTTTTGGAATTTGAGCAGGAATAGTGGGGACTTCCCTTAGTCTTATTATCCGAACAGAATTAGGTAATCCAGGATTTTTAATTGGAGATGATCAAATTTATAATACTATTGTTACAGCTCATGCTTTTATTATAATTTTTTTTATAGTAATACCCATTATAATTGGGGGATTTGGAAATTGACTTGTACCTCTTATATTAGGAGCCCCAGATATGGCTTTCCCCCGAATAAATAATATAAGTTTTTGACTTTTACCCCCCTCTTTGATATTATTAATTTCAAGGAGTATTGTCGAAAATGGAGCTGGAACTGGATGAACAGTTTATCCCCCTCTCTCAGCTAATATTGCTCATAGTGGTTCATCTGTTGATTTAGCAATTTTTTCTCTTCATTTAGCTGGAATTTCATCAATTTTAGGAGCAATTAATTTTATTACAACAATTATTAATATACGAATTAATAACATATCTTATGATCAAATACCTTTATTTATTTGAGCAGTTGGAATTACAGCCTTATTATTATTACTTTCCTTACCTGTTTTAGCAGGAGCTATTACTATACTTTTAACAGATCGAAATTTAAACACTTCTTTTTTTGACCCAGCTGGAGGAGGAGATCCTATTCTCTATCAACATTTATTTTGATTTTTTGGTCACCCTGAAGTTTAATACG
>E05_1-1
CGTTAGGTCAACAAATCATAAAGATATTGGAACAATATATTTTATTTTTGGTATTTGAGCAGGAATAGTAGGAACTTCATTAAGATTATTAATTCGAGCAGAATTAGGAAACCCAGGATCTTTAATTGGTGATGATCAAATTTATAATACAATTGTAACAGCACATGCATTTATTATAATTTTTTTTATAGTAATACCTATTATAATTGGAGGATTTGGAAATTGATTAGTACCTTTAATATTGGGAGCACCTGATATAGCTTTCCCCCGAATAAATAATATAAGATTTTGACTTTTACCCCCATCATTAACCTTACTTATTTCTAGAAGTATTGTAGAAAATGGTGCTGGTACTGGATGAACAGTATACCCACCTTTATCTTCTAATATTGCTCATAGAGGAAGATCAGTAGATTTAGCTATTTTTTCCCTTCATTTAGCTGGAATTTCCTCTATTTTAGGGGCAATTAATTTTATTACTACAATTATTAACATACGAATTAACAATATATCATTTGATCAAATACCTTTATTTGTGTGAGCAGTAGGAATTACAGCATTTTTATTATTACTCTCTTTACCAGTATTAGCTGGTGCAATTACAATATTATTAACTGACCGGAATTTAAATACCTCATTTTTTGATCCTGCTGGGGGAGGAGATCCTATTTTATATCAACATTTATTTTGATTTTTTGGTCACCCTGAAGTTTATAACG
>F05_1-1
CTAACGGTCAACAAATCATAAAGATATTGGAACATTATATTTTATTTTTGGAATTTGAGCAGGTATACTAGGAACTTCTTTAAGTTTATTAATTCGAACTGAATTAGGAACTCCAGGCTCATTAATTGGCGATGATCAAATTTATAATACTATTGTTACAGCTCATGCTTTTATTATAATTTTTTTTATAGTTATACCTATTATAATTGGAGGATTTGGAAATTGATTAATTCCTCTAATATTAGGAGCTCCTGACATAGCTTTCCCCCGAATAAATAATATAAGATTTTGATTATTACCTCCTTCTTTAACTCTTCTAATTTCTAGAATAATTGTAGAAAATGGAGCTGGAACTGGTTGAACTGTATATCCCCCTCTTTCTTCTAATATTGCTCATGGAAGAAGATCAGTAGACTTAGTTATTTTTTCTCTTCATTTAGCAGGTATTTCCTCAATTTTAGGGGCAATTAATTTTATTACAACAATTATCAACATACGTATTAATAGAATATCATTTGATCAAATACCTTTATTTGTTTGAGCTGTAGGAATTACTGCTTTATTATTACTTCTTTCTCTACCAGTTTTAGCAGGAGCTATTACTATATTATTAACAGATCGTAATTTAAATACATCTTTTTTTGATCCTGCAGGAGGGGGAGATCCCATTTTATATCAACATTTATTTTGATTTTTTGGTCACCCTGAAGTTTAGTTAG
>G05_1-1
CTACAGGTCAACAAATCATAAAGATATTGGAACTTTATATTTTATTTTTGGTATTTGAGCAGGTATAGTAGGGACTTCATTAAGATTATTAATTCGAGCTGAATTAGGAAATCCTGGTTCTTTAATTGGTGATGATCAAATTTATAATACCATTGTTACAGCTCATGCTTTTATTATAATTTTTTTTATAGTTATACCAATTATAATTGGTGGATTTGGAAATTGATTAATTCCTTTAATGTTAGGAGCCCCTGATATAGCTTTCCCCCGAATAAATAATATAAGTTTCTGACTTCTTCCCCCTTCTATTACTCTTCTAATCTCAAGAAGAATTGTAGAAAATGGAGCAGGAACTGGATGAACTGTCTATCCCCCACTTTCTTCTAATATTGCTCATAGTGGAAGATCAGTAGATTTAGCTATTTTTTCCCTTCATTTAGCTGGAATCTCTTCTATTTTAGGAGCTATTAATTTTATCACAACAATTATTAATATACGATTAAATAATTTAATATTTGATCAAATACCTTTATTTATTTGAGCAGTAGGTATCACAGCATTTCTTTTACTTCTTTCTTTACCAGTATTAGCAGGAGCTATTACTATACTTTTAACAGACCGAAATTTAAATACTTCATTTTTTGATCCAGCTGGTGGAGGAGATCCAATTCTTTACCAACATTTATTTTGATTTTTTGGTCACCCTGAAGTTTATGTAG
>H05_1-1
CTATGGGTCAACAAATCATAAAGATATTGGAACATTATATTTTATTTTTGGAATTTGAGCTGGTATAGTAGGAACTTCTTTAAGTTTATTAATTCGAGCAGAATTAGGTAACCCTGGCTCTCTAATTGGGGATGATCAAATTTATAATACAATTGTAACTGCACATGCTTTTATTATAATTTTTTTTATAGTAATACCCATTATAATTGGAGGATTTGGTAATTGATTAGTACCTTTAATATTAGGAGCCCCTGATATAGCTTTCCCCCGAATAAATAATATAAGTTTTTGACTTTTACCCCCATCTTTAACTTTATTAATTTCAAGAAGAATTGTAGAAAATGGAGCAGGAACAGGATGAACCGTTTATCCTCCCCTTTCATCAAATATTGCCCATAGAGGTAGATCAGTTGATTTAGCTATTTTTTCATTACATTTAGCTGGAATCTCCTCTATTTTAGGAGCTATTAATTTTATTACAACAATTATTAACATACGTCTTAATAATATAATATTTGATCAAATACCTTTATTTGTATGAGCTGTTGGAATTACGGCATTCTTACTTTTACTCTCTTTACCAGTATTAGCAGGAGCTATTACTATATTATTAACAGATCGTAATTTAAATACTTCATTTTTTGATCCTGCTGGAGGAGGAGATCCTATCCTTTACCAACATTTATTTTGATTTTTTGGTCACCCTGAAGTTTACATAG
>A06_1-1
CTCAAGGTCAACAAATCATAAAGATATTGGAACATTATATTTTATTTTTGGAATTTGAGCTGGAATAGTAGGAACTTCATTAAGATTATTGATTCGAGCTGAATTAGGTAATCCAGGATCTTTAATTGGAGATGATCAAATTTATAATACTATTGTAACTGCTCATGCTTTTATTATAATTTTTTTTATAGTTATACCTATTATAATTGGAGGATTTGGAAATTGATTAATTCCTCTTATATTAGGAGCCCCTGATATAGCTTTCCCTCGAATAAATAATATAAGTTTTTGACTCCTTCCCCCTTCTTTAACTCTTTTAATTTCAAGAAGAGTTGTAGAAAATGGAGCAGGAACAGGATGAACAGTTTATCCCCCACTTTCATCTAATATTGCTCATAGAGGTAGATCTGTAGATCTAGCTATTTTTTCTCTTCATTTAGCAGGTATTTCTTCTATTTTAGGAGCTATTAATTTTATTACTACAATTATTAATATACGATTAAATAAATTAATATTTGATCAAATACCTTTATTTGTATGAGCAGTAGGTATTACAGCATTTTTATTACTTCTTTCATTACCAGTATTAGCTGGAGCTATTACTATATTATTAACTGATCGAAATCTTAATACATCTTTTTTTGACCCTGCAGGGGGTGGAGATCCCATTCTTTATCAACATTTATTTTGATTTTTTGGTCACCCTGAAGTTTATTGAG
>B06_1-1
CTGATGGTCAACAAATCATAAAGATATTGGAACTTTATATTTTATTTTTGGAATTTGAGCAGGAATAGTAGGAACATCTCTTAGTTTATTAATTCGAACAGAACTTGGTAATCCAGGATCTTTAATTGGAGATGATCAAATTTATAATACTATTGTAACAGCTCATGCTTTTATTATAATTTTTTTTATAGTTATACCTATTATAATTGGAGGATTTGGTAATTGATTAGTTCCTTTAATATTGGGTGCCCCTGATATAGCTTTCCCCCGAATAAATAATATAAGATTCTGACTTCTCCCCCCTTCTTTAATCCTATTAATTTCTAGTAGAATTGTTGAAACAGGAGCCGGAACTGGATGAACGGTCTATCCCCCCCTTTCATCTAATATTGCCCATGGAGGAGCTTCTGTAGATTTAGCTATTTTTTCACTACATTTAGCCGGTATCTCCTCTATTCTAGGAGCTATTAATTTTATTACAACTATTATTAATATGCGAATTAATAATATATCATTTGATCAAATACCTTTATTTGTTTGATCAGTAGGAATTACAGCTTTACTTTTATTATTATCTTTACCAGTTTTAGCAGGAGCTATTACTATATTATTAACAGATCGGAATCTTAATACTTCATTTTTTGATCCTGCTGGAGGAGGAGATCCAATTCTTTATCAACATTTATTTTGATTTTTTGGTCACCCTGAAGTTTAATCAG
>C06_1-1
CTGTAGGTCAACAAATCATAAAGATATTGGAACATTATATTTCATTTTTGGCATTTGAGCAAGAATATTAGGAACTTCTTTAAGTTTATTAATTCGAACTGAATTAGGAATCCCAGGATCTTTAATTGGAGACGACCAAATTTATAATACTATTGTCACAGCTCATGCTTTTATTATAATCTTTTTTATAGTTATACCTATTATAATTGGAGGATTTGGAAATTGATTAGTACCTTTAATATTAGGGGCCCCTGATATAGCTTTCCCTCGAATAAATAATATAAGATTTTGATTACTCCCCCCATCATTAACTCTTTTAATTTCTAGTATAATTGTAGAAAATGGAACTGGAACTGGTTGAACTGTCTATCCCCCTCTTTCATCTAATATTGCCCATGGAAGAAGATCTGTTGACTTAGTTATTTTCTCCCTTCATTTAGCTGGAATTTCATCAATTTTAGGAGCAATTAATTTTATTACAACAATTATTAATATAAAAATTAATAATATATCATTTGATCAAATACCCCTATTTGTATGAGCTGTAGGAATTACTGCTTTATTATTACTTCTCTCTCTACCTGTATTAGCTGGAGCAATTACTATATTATTAACAGATCGTAACTTAAATACATCCTTTTTTGATCCTGCTGGAGGAGGTGATCCTATTTTATACCAACATTTATTTTGATTTTTTGGTCACCCTGAAGTTTATACAG
>D06_1-1
CTTAGGGTCAACAAATCATAAAGATATTGGAACTTTATATTTTATTTTTGGAATCTGAGCAGGAATAGTAGGTACGTCTCTTAGTTTATTAATTCGAACTGAACTTGGTAACCCTGGATCTTTAATTGGAGACGATCAAATTTATAATACTATTGTAACAGCCCATGCTTTTATTATAATTTTTTTTATAGTTATACCTATTATAATTGGGGGATTTGGTAATTGATTAGTTCCCTTAATGTTAGGGGCCCCAGATATAGCTTTCCCCCGAATAAATAACATAAGATTCTGACTTCTTCCCCCCTCTCTAATTTTACTTATTTCTAGTAGAATTGTTGAAACAGGAGCCGGAACTGGGTGAACAGTTTATCCCCCTCTCTCATCTAATATTGCTCACGGGGGGGCTTCTGTAGACTTAGCTATCTTTTCTTTACATTTAGCGGGTATTTCCTCTATCCTGGGGGCAATTAATTTCATCACAACCATTATTAATATGCGAATTAATAATATATCATTTGACCAAATACCTTTATTTGTTTGATCAGTAGGAATTACAGCTTTACTTTTATTGTTATCTTTACCGGTATTAGCTGGAGCTATTACAATATTATTAACAGATCGAAATCTTAATACTTCATTTTTTGACCCTGCTGGAGGAGGAGATCCAATTCTTTATCAACACTTATTTTGATTTTTTGGTCACCCTGAAGTTTACTAAG
>E06_1-1
CTTCTGGTCAACAAATCATAAAGATATTGGAACTTTATATTTTATTTTTGGAATTTGAGCAGGAATAGTGGGGACTTCCCTTAGTCTTATTATCCGAACAGAATTAGGTAATCCAGGATTTTTAATTGGAGATGATCAAATTTATAATACTATTGTTACAGCTCATGCTTTTATTATAATTTTTTTTATAGTAATACCCATTATAATTGGGGGATTTGGAAATTGACTTGTACCTCTTATATTAGGAGCCCCAGATATGGCTTTCCCCCGAATAAATAATATAAGTTTTTGACTTTTACCCCCCTCTTTGATATTATTAATTTCAAGGAGTATTGTCGAAAATGGAGCTGGAACTGGATGAACAGTTTATCCCCCTCTCTCAGCTAATATTGCTCATAGTGGTTCATCTGTTGATTTAGCAATTTTTTCTCTTCATTTAGCTGGAATTTCATCAATTTTAGGAGCAATTAATTTTATTACAACAATTATTAATATACGAATTAATAACATATCTTATGATCAAATACCTTTATTTATTTGAGCAGTTGGAATTACAGCCTTATTATTATTACTTTCCTTACCTGTTTTAGCAGGAGCTATTACTATACTTTTAACAGATCGAAATTTAAACACTTCTTTTTTTGACCCAGCTGGAGGAGGAGATCCTATTCTCTATCAACATTTATTTTGATTTTTTGGTCACCCTGAAGTTTAAGAAG
>F06_1-1
GAAACGGTCAACAAATCATAAAGATATTGGAACACTATATTTTATTTTTGGGATTTGAGCGGGAATAGTTGGAACTTCTTTAAGTTTATTAATTCGAGCTGAATTAGGGAATCCTGGTTCTTTAATTGGTGATGATCAAATTTATAATACTATTGTTACAGCTCATGCTTTTATTATAATTTTCTTCATAGTTATACCTATTATAATTGGAGGATTTGGAAATTGATTAGTACCTTTAATATTAGGTGCCCCTGATATAGCTTTCCCCCGTATAAATAATATAAGATTTTGATTATTACCCCCCTCTATTACTCTTTTAATCTCAAGAAGAATTGTAGAAAATGGAGCTGGTACTGGATGAACAGTTTATCCTCCTTTATCCTCTAATATTGCTCACGGAGGAAATTCTGTCGATTTAGCAATTTTTTCTTTACATTTAGCTGGAATTTCATCCATTTTAGGTGCTATTAATTTTATTACAACTATTATTAATATACGATTAAATAATATATTTTTTGATCAACTACCTCTATTTGTTTGAGCTGTTGGTATTACAGCATTTTTACTTTTACTTTCACTACCAGTATTAGCTGGAGCAATTACTATATTACTAACTGATCGAAATCTAAATACATCATTTTTTGACCCCGCTGGGGGAGGAGATCCAATTCTTTACCAACATTTATTTTGATTTTTTGGTCACCCTGAAGTTTAGTTTC
>G06_1-1
GAACAGGTCAACAAATCATAAAGATATTGGAACTTTATATTTCATTTTTGGAATTTGAGCAGGAATAGTTGGAACCTCTTTAAGATTACTAATTCGAGCAGAATTAGGAACCCCCGGATCTTTAATTGGTGATGATCAAATTTATAATACTATTGTTACAGCTCATGCTTTCATTATAATTTTCTTTATAGTAATGCCTATTATAATTGGAGGATTTGGAAATTGATTAGTACCACTAATACTAGGTGCCCCTGATATAGCCTTCCCTCGAATAAATAATATAAGTTTTTGACTTCTGCCCCCCTCATTAACTCTTTTAATCTCTAGAAGAATTGTAGAAAATGGAGCAGGTACTGGCTGAACCGTTTACCCCCCTCTTTCTTCCAATATTGCCCATGGAGGTAGATCTGTTGATTTAGCCATTTTCTCTTTACATTTGGCCGGAATTTCATCTATTCTTGGAGCTATTAATTTTATTACAACAATTATTAATATACGAATAAATAATTTATCTTTTGATCAAATACCTTTATTTGTATGAGCCGTCGGAATTACAGCTTTTCTTTTATTACTTTCTTTACCAGTTTTAGCGGGAGCTATTACTATACTTTTAACGGATCGTAATTTAAATACTTCTTTTTTTGACCCTGCTGGAGGAGGAGATCCTATTTTATATCAACATCTTTTTTGATTTTTTGGTCACCCTGAAGTTTATGTTC
>H06_1-1
GAATGGGTCAACAAATCATAAAGATATTGGAACATTATATTTTATTTTTGGAATTTGAGCAGGAATAGTAGGAACTTCATTAAGACTATTAATTCGAGCAGAATTAGGTAACCCAGGATTTCTAATTGGAGATGATCAAATTTATAATACAATTGTAACTGCACATGCCTTTATTATAATTTTTTTTATAGTTATACCAATTATAATTGGAGGATTTGGCAATTGATTAGTTCCTTTAATATTAGGAGCCCCCGATATAGCTTTCCCACGTATAAATAATATAAGTTTTTGACTTTTACCCCCATCTTTAACTTTATTAATTTCAAGAAGAATTGTAGAAAATGGAGCAGGAACTGGATGAACAGTATACCCCCCCCTCTCATCTAACATCGCTCATAGAGGTAGTTCAGTTGATTTAGCTATTTTTTCTTTACATCTAGCTGGAATTTCCTCAATTCTAGGAGCTATTAATTTTATTACAACAATTATTAATATACGTCTTAATAATATAATATTTGATCAAATACCTTTATTTGTATGAGCTGTTGGTATTACAGCATTTTTATTATTACTTTCTTTACCCGTATTAGCAGGAGCTATTACAATATTATTAACAGATCGTAATTTAAATACTTCATTCTTTGACCCTGCAGGAGGAGGAGATCCTATTCTTTATCAACATTTATTTTGATTTTTTGGTCACCCTGAAGTTTACATTC
>A07_1-1
GACTTGGTCAACAAATCATAAAGATATTGGTACATTATATTTTATTTTTGGAATTTGAGCTGGAATAGTAGGAACTTCATTAAGTTTATTAATTCGAGCTGAATTAGGTAATCCAGGATCTTTAATTGGAGATGATCAAATTTATAATACTATTGTTACTGCTCATGCTTTTATTATAATTTTTTTTATAGTTATACCTATTATAATTGGAGGATTTGGAAATTGATTAGTTCCTTTAATATTAGGAGCTCCAGATATAGCTTTCCCACGTATAAATAATATAAGATTTTGAATGTTACCCCCCTCATTAACATTATTAATTTCAAGAAGAATTGTAGAAAATGGAGCAGGAACTGGATGAACAGTTTACCCCCCCTTATCTTCTAATATTGCACATGGTGGAAGATCAGTAGATTTAGCTATTTTTTCCCTTCATTTAGCTGGTATTTCATCTATTTTAGGGGCAATTAATTTTATTACAACTATTATTAATATACGATTAAATAATATATCATTTGATCAAATACCTCTATTTGTGTGAGCTGTAGGAATTACAGCATTTCTTTTACTTTTATCTTTACCTGTATTAGCTGGAGCTATTACTATACTTTTAACTGATCGAAATTTAAACACATCATTTTTCGATCCTGCTGGAGGAGGTGATCCAATTTTATACCAACATTTATTTTGATTTTTTGGTCACCCTGAAGTTTAAAGTC
>B07_1-1
GAGATGGTCAACAAATCATAAAGATATTGGAACATTATACTTTATTTTTGGAATTTGAGCAGGAATGGTAGGAACCTCTTTAAGATTACTAATTCGAGCAGAATTAGGTACCCCCGGATCTTTAATTGGAGATGACCAAATTTATAACACAATTGTTACAGCTCATGCATTTATTATAATTTTTTTTATAGTAATACCAATTATAATTGGAGGATTTGGAAATTGATTAGTACCTTTAATATTAGGAGCACCTGATATAGCATTCCCACGAATAAATAATATAAGATTTTGACTTTTACCCCCCTCATTAACACTATTAATCTCTAGAAGTATTGTAGAAAACGGAGCAGGAACTGGATGAACAGTTTACCCCCCCTTATCCTCTAATATCGCCCATAGAGGAAGCTCTGTTGATTTAGCAATTTTTTCTCTTCATTTAGCTGGAATTTCTTCAATTATAGGAGCAGTTAATTTTATTACCACAATTATTAATATACGAATTAATAATTTATCATTTGATCAAATACCATTATTTGTTTGAGCTGTAGGAATTACAGCTTTTCTTTTATTATTATCTTTACCAGTATTAGCTGGTGCAATTACTATATTATTAACTGACCGTAATCTAAATACATCATTTTTTGACCCAGCTGGAGGAGGAGATCCTATTTTATATCAACATTTATTTTGATTTTTTGGTCACCCTGAAGTTTAATCTC
>C07_1-1
GAGTAGGTCAACAAATCATAAAGATATTGGAACTTTATATTTTATTTTTGGAATTTGATCAGGAATAATTGGCACATCATTAAGATTATTAATTCGTACTGAATTAGGAAACCCTGGATCTTTAATTGGAGATGATCAAATTTATAATACTATTGTCACAGCCCATGCTTTTATTATAATTTTTTTTATAGTAATACCAATTATAATTGGAGGATTTGGAAATTGACTTGTCCCCTTAATACTAGGAGCCCCAGATATGGCTTTCCCCCGTATAAATAATATAAGATTTTGACTTTTACCTCCTTCTTTAACTTTAATTATTTCAAGAAGAGTTGTAGAAAACGGAGCTGGGACAGGGTGAACAGTATACCCTCCCCTATCTTCTAATATTGCCCACAGAGGTTCTTCTGTAGATTTAGCTATTTTTTCTTTACACTTAGCAGGTATTTCTTCAATTTTAGGAGCTATTAACTTTATTACTACTATCATTAATATACGAATTAACAATATATCATTTGATCAAATACCTCTTTTCGTTTGAGCTGTTGGAATTACAGCTTTACTATTACTTCTTTCATTACCAGTTCTAGCTGGAGCAATTACTATATTATTGACTGATCGAAATTTAAATACATCATTTTTTGACCCTGCGGGAGGAGGGGACCCTATTCTTTACCAACATTTATTTTGATTTTTTGGTCACCCTGAAGTTTATACTC
>D07_1-1
GATAGGGTCAACAAATCATAAAGATATTGGCACTTTATATTTTATTTTTGGAATTTGATCAGGAATAGTAGGAACATCATTAAGTTTATTAATTCGAACAGAATTAGGAAATCCAGGTTCATTAATTGGTGATGATCAAATTTATAATACTATTGTCACAGCTCATGCTTTTATTATAATTTTTTTTATAGTTATACCTATTATAATTGGAGGATTCGGAAATTGATTAGTGCCTTTAATATTAGGAGCCCCAGATATAGCTTTCCCCCGAATAAATAATATAAGATTTTGATTATTACCCCCCTCACTAACTCTTTTAATTTCTAGTAGTATTGTAGAAAATGGTGCTGGAACAGGATGAACAGTTTACCCCCCACTCTCATCTAATATTGCCCACAGAGGAGCATCAGTAGATTTAGCTATTTTTTCCCTTCATTTAGCTGGAATTTCATCAATCTTAGGAGCTATTAATTTTATTACAACTATTATTAATATACGAATTAATAATATATCTTTTGATCAAATACCTTTATTTGTTTGAGCTGTAGGTATTACAGCATTACTTTTACTTCTATCATTACCAGTTTTAGCAGGAGCTATTACTATACTACTAACTGATCGAAATTTAAATACCTCATTTTTTGATCCAGCAGGAGGGGGTGATCCTATTTTATACCAACACTTATTTTGATTTTTTGGTCACCCTGAAGTTTACTATC
>E07_1-1
GATCTGGTCAACAAATCATAAAGATATTGGAACTTTATACTTTATTTTTGGAATTTGAGCTGGAATAGTAGGTACTTCATTAAGTCTTATTATTCGAACAGAATTAGGAAATCCAGGATTTTTAATTGGAGATGATCAAATCTATAATACTATTGTTACAGCCCATGCTTTTATTATAATTTTTTTTATAGTTATACCTATTATAATTGGAGGATTTGGAAACTGATTAATCCCCCTTATACTGGGAGCCCCTGATATAGCTTTCCCCCGAATAAACAATATAAGATTTTGACTACTTCCCCCCTCATTAACCCTTTTAATTTCAAGAAGTATCGTAGAAAATGGAGCTGGAACAGGATGAACGGTTTATCCCCCCCTTTCATCTAATATTGCCCATGGAGGATCTTCTGTAGATTTAGCAATTTTTTCCCTCCATTTAGCTGGAATTTCTTCAATTTTAGGAGCAATTAATTTTATTACAACAATTATTAATATACGAATTAATAATATATCTTATGATCAAATACCCCTATTTGTATGAGCTGTTGGAATTACTGCCTTATTACTTTTACTATCGTTGCCTGTTTTAGCTGGAGCTATTACAATACTTTTAACTGATCGTAATTTAAATACTTCATTTTTTGATCCTGCAGGAGGAGGAGACCCCATTCTTTATCAACATTTATTCTGATTTTTTGGTCACCCTGAAGTTTAAGATC
>F07_1-1
GATGAGGTCAACAAATCATAAAGATATTGGTACAATATATTTTATTTTTGGAATTTGATCAGGAATAGTAGGTACATCTCTTAGATTATTAATTCGAACTGAATTAGGAAATCCAGGTTCTTTAATTGGAGATGATCAAATTTACAATACTATTGTAACAGCTCACGCTTTTATCATAATTTTTTTTATAGTAATACCCATTATAATTGGAGGATTTGGTAATTGATTAATTCCTTTAATGTTAGGGGCCCCAGATATAGCATTTCCCCGAATAAATAATATAAGTTTTTGACTTCTTCCCCCCTCGTTAACCCTTTTAACCTCAAGAAGTATTGTTGAAAATGGAGCCGGAACAGGATGAACAGTATACCCCCCACTTTCATCAAATATTGCTCATAGAGGATCATCTGTTGACTTAGCAATTTTTTCCTTACATTTAGCTGGAATTTCATCAATTTTGGGAGCTATTAATTTTATTACTACTATTATTAATATGCGAATTAATAATATATCTTTTGATCAAATACCTTTATTTGTTTGAGCTGTAGGAATTACAGCTTTATTATTACTTCTTTCATTACCTGTTTTAGCAGGTGCAATTACCATACTTCTTACTGATCGAAATTTAAATACATCATTTTTTGACCCAGCTGGAGGTGGAGATCCTATTCTTTACCAACATCTATTTTGATTTTTTGGTCACCCTGAAGTTTATCATC
>G07_1-1
GATTCGGTCAACAAATCATAAAGATATTGGAACTTTATACTTTATTTTTGGAGTTTGATCAGGAATAGTAGGAACATCTTTAAGTTTACTTATTCGAACTGAATTAGGAAATCCAGGATTTTTAATTGGAGATGATCAAATTTATAATACTATTGTAACAGCACATGCTTTTATTATAATTTTTTTTATAGTTATACCTATTATAATTGGAGGATTCGGAAATTGGCTAGTCCCCCTAATACTAGGGGCCCCTGATATAGCTTTCCCCCGAATAAACAACATAAGATTTTGATTATTACCCCCCTCTTTAACTCTCCTTATTTCAAGCAGAATTGTAGAAAATGGAGCTGGAACAGGATGAACAGTGTACCCCCCACTTTCATCAAATATTGCCCATAGAGGTTCATCAGTAGATTTAGCTATTTTTTCTTTACATTTAGCTGGAATTTCTTCAATCTTAGGAGCAATTAACTTTATCACAACTATTATTAATATACGTATTAGAAATATATCTTTTGACCAAATACCATTATTTATTTGAGCAGTAGGAATTACCGCATTACTTTTACTTCTTTCTCTGCCAGTTCTTGCCGGAGCAATTACAATACTTTTAACAGACCGAAATTTAAATACCTCATTTTTTGATCCAGCCGGAGGGGGAGATCCTATTCTTTATCAACATTTATTTTGATTTTTTGGTCACCCTGAAGTTTAGAATC
>H07_1-1
GCAAAGGTCAACAAATCATAAAGATATTGGAACTTTATATTTTATCTTTGGAATTTGAGCAGGAATAGTAGGAACTTCTCTTAGTCTTATTATTCGAATAGAACTAGGAAATCCTGGATTTTTAATTGGAGACGATCAAATTTATAACACTATTGTTACAGCTCATGCTTTTATTATAATTTTTTTCATAGTTATACCAATTATAATTGGAGGATTTGGTAATTGACTTATTCCTTTAATATTGGGAGCACCTGATATAGCTTTCCCTCGAATAAATAATATAAGTTTTTGACTTTTACCCCCCTCTTTAATTTTATTAATTTCAAGAAGTATCGTAGAAAATGGAGCTGGAACAGGATGAACTGTTTACCCCCCCCTCTCTTCTAATATTGCTCATGGAGGATCCTCTGTTGATTTAGCTATTTTCTCCCTTCACTTAGCTGGTATTTCCTCAATCCTAGGAGCTATTAATTTTATCACAACAATCATTAATATACGAATTAATAATATATCTTATGATCAAATACCATTGTTTGTATGAGCTGTTGGTATTACAGCTTTACTTTTATTACTTTCATTACCAGTTTTAGCAGGAGCTATTACCATATTACTTACAGATCGTAATTTTAATACTTCTTTTTTTGACCCTGCTGGAGGGGGGGACCCTATTTTATATCAACATTTATTTTGATTTTTTGGTCACCCTGAAGTTTATTTGC
>A08_1-1
GCTATGGTCAACAAATCATAAAGATATTGGAACTTTATATTTCATCTTTGGAATTTGAGCAGGAATAGTAGGAACATCTCTTAGTCTATTAATTCGAACCGAACTTGGTAACCCAGGATCTTTAATTGGAGATGATCAAATTTATAATACTATTGTAACAGCCCATGCATTTATTATAATTTTTTTTATAGTAATACCTATTATAATTGGAGGATTTGGTAATTGATTAATCCCTTTAATGTTAGGAGCCCCAGACATAGCTTTCCCCCGAATAAATAATATAAGATTCTGACTTCTTCCCCCCTCTTTAATTCTACTTATTTCAAGTAGAATTGTAGAAACAGGAGCTGGAACTGGATGAACAGTTTATCCCCCACTTTCATCTAATATTGCCCACGGAGGGGCTTCTGTAGACTTAGCTATTTTTTCCTTACATTTAGCTGGTATTTCTTCTATTTTAGGAGCAATTAATTTCATTACAACTATTATCAATATACGAATTAATAATATATCATTTGATCAAATACCCTTATTTATTTGATCTGTAGGTATTACAGCCTTACTTTTATTATTATCCTTGCCAGTATTAGCGGGAGCTATTACAATATTATTAACAGATCGAAATCTTAATACTTCATTTTTTGACCCTGCTGGAGGTGGAGACCCTATTCTTTATCAACATTTATTCTGATTTTTTGGTCACCCTGAAGTTTAATAGC
>B08_1-1
GCTTAGGTCAACAAATCATAAAGATATTGGAACTTTATATTTTATTTTTGGAATCTGAGCAGGAATAGTTGGAACATCATTAAGTCTTATTATCCGAACAGAATTAGGTAACCCAGGATTTTTAATTGGAGATGACCAAATTTATAATACTATTGTAACAGCTCATGCTTTTATTATAATTTTTTTTATAGTTATACCTATTATAATTGGAGGATTTGGAAATTGATTAGTTCCTTTAATATTAGGAGCTCCAGATATAGCTTTCCCCCGAATAAATAATATAAGATTTTGACTTTTACCCCCATCATTAGTCTTATTAATTTCAAGTAGTATTGTAGAAAATGGGGCAGGTACAGGATGAACAGTTTATCCTCCCTTATCATCCAATATTGCTCATGGTGGTTCTTCAGTTGATTTAGCAATTTTTTCTTTACATTTAGCTGGTATTTCATCAATTTTAGGTGCTATTAATTTTATTACAACTATTATTAATATACGAATTAATAATATATCTTATGACCAAATACCTTTATTTGTCTGAGCTGTTGGAATCACAGCTTTACTTCTTTTATTATCTTTACCAGTTTTAGCTGGAGCTATCACTATACTCCTTACAGATCGAAATTTAAATACTTCTTTTTTTGACCCTGCAGGAGGAGGAGATCCTATTTTATACCAACACTTATTTTGATTTTTTGGTCACCCTGAAGTTTATAAGC
>C08_1-1
GGAATGGTCAACAAATCATAAAGATATTGGAACTTTATATTTTATTTTTGGAATTTGAGCTGGTATAGTAGGAACCTCACTTAGATTATTAATTCGTACAGAATTAGGAAATCCTGGATCATTAATTGGTGATGACCAAATTTATAATACAATTGTCACAGCCCATGCTTTTATTATAATTTTTTTTATAGTTATACCTATTATAATTGGAGGATTTGGAAATTGATTAGTTCCTCTAATATTAGGAGCCCCTGATATAGCTTTTCCACGAATAAATAACATAAGATTTTGATTACTACCCCCCTCTTTAATTTTATTAATTTCTAGAAGAATTGTTGAAAATGGAGCAGGAACAGGATGAACAGTTTATCCCCCACTTTCTTCTAATATTGCTCATAGAGGTACATCAGTTGACTTAGCAATTTTTTCTTTACATTTAGCTGGAATTTCCTCTATTTTAGGAGCAATTAATTTTATTACTACAATTATTAATATACGAATTAATAACTTATCATTTGATCAAATACCCTTATTTGTTTGATCTGTAGGAATCACAGCTTTACTTCTTTTATTATCTTTACCTGTTTTAGCTGGAGCAATCACTATATTATTAACAGATCGAAACCTTAATACTTCATTTTTTGATCCTGCAGGAGGAGGAGATCCAATTTTATATCAACATTTATTTTGATTTTTTGGTCACCCTGAAGTTTAATTCC
>D08_1-1
GGATAGGTCAACAAATCATAAAGATATTGGAACTTTATATTTTATTTTTGGAATTTGGGCAGGAATAGTAGGAACTTCTCTTAGTTTATTAATTCGTTCTGAATTAGGAAACCCCGGATCTTTAATTGGAGATGATCAAATTTATAATACTATTGTAACAGCACATGCTTTTATTATAATTTTTTTTATAGTTATACCTATTATAATTGGAGGATTTGGAAATTGACTTGTTCCTTTAATATTGGGAGCACCAGATATAGCTTTTCCTCGTATAAATAATATAAGATTTTGATTATTACCCCCTTCTATTACTCTTTTAATTTCTAGAAGTATTGTAGAAAATGGTTCAGGAACTGGATGAACTGTTTACCCTCCTCTATCTTCTAATATTGCTCATCAAGGAGCCTCTGTTGATTTAGCTATTTTCTCTCTTCATTTAGCTGGTATCTCTTCTATCTTAGGAGCAATTAATTTTATTACTACTATTATTAATATACGAATTAAAAATTTATCTTTCGATCAAATACCTTTATTCGTCTGAGCTGTAGGAATCACAGCTTTATTGCTTCTCCTTTCTTTACCTGTCTTAGCTGGTGCTATTACTATATTATTAACAGATCGTAATCTTAATACATCATTTTTTGACCCTGCAGGAGGGGGGGACCCAATTTTATATCAACATTTATTTTGATTTTTTGGTCACCCTGAAGTTTATATCC
>E08_1-1
GGTTTGGTCAACAAATCATAAAGATATTGGAACTTTATACTTTATTTTTGGTATTTGAGCAGGGATATTAGGAACTTCTTTAAGTTTATTAATTCGTACGGAATTAGGTAACCCTGGATCTTTAATTGGAAATGATCAAATTTATAATACTATTGTTACAGCTCATGCCTTTATTATAATTTTTTTCATAGTTATACCAATCATAATTGGAGGATTTGGAAATTGATTAGTTCCTTTAATATTAGGAGCTCCTGATATAGCTTTTCCTCGAATAAATAATATAAGTTTTTGATTATTACCTCCTTCATTAATATTATTAATTTCAAGAAGAATTGTAGAAAATGGAGCAGGTACAGGTTGAACAGTTTACCCCCCCTTATCTTCTAATATTGCTCATCAAGGATCCTCTGTTGATTTAGCAATTTTTTCCCTTCATTTAGCTGGAATTTCATCTATTTTAGGAGCTATTAATTTTATTACAACAATTATTAATATAAAAATTAAAAATTTATCATTTGATCAAATACCTTTATTTGTATGATCTGTAGGAATTACAGCATTATTATTACTTTTATCTTTACCTGTTTTAGCTGGTGCTATTACTATATTACTTACTGATCGAAATTTAAATACATCTTTTTTTGATCCTGCAGGAGGAGGAGATCCTATTTTATATCAACATTTATTTTGATTTTTTGGTCACCCTGAAGTTTAAAACC
>F08_1-1
GTAGAGGTCAACAAATCATAAAGATATTGGAACTTTATATTTTATTTTTGGAATTTGAGCTGGAATAGTTGGAACATCTTTAAGTCTTATTATTCGAACAGAATTAGGAAACCCAGGATTTTTAATTGGGAATGATCAAATTTATAACACTATTGTTACAGCCCATGCTTTCATTATAATTTTTTTTATAGTTATACCCATTATAATTGGAGGATTTGGTAATTGACTTATCCCATTAATATTAGGAGCTCCTGATATAGCTTTCCCTCGAATAAATAATATAAGTTTTTGGTTACTTCCTCCTTCATTAGTTCTTCTAATTTCAAGAAGTATTGTAGAAAACGGAGCAGGAACAGGATGAACAGTGTACCCCCCACTTTCATCTAATATCGCCCATAGAGGAGCTTCTGTTGATTTAGCAATTTTTTCTCTCCATTTAGCTGGAATTTCCTCAATTTTAGGTGCTATTAATTTTATTACTACAATTATTAATATACGAATTAATAAAATATCTTATGATCAAATACCCTTATTTGTATGAGCTGTTGGAATTACAGCTTTATTACTTTTACTGTCTCTACCTGTTTTAGCTGGAGCTATTACAATACTTTTGACAGATCGAAATTTAAATACTTCTTTTTTTGACCCTGCAGGAGGAGGAGACCCAATTTTATACCAACATTTATTTTGATTTTTTGGTCACCCTGAAGTTTATCTAC
>G08_1-1
GTCATGGTCAACAAATCATAAAGATATTGGAACTTTATATTTCATTTTTGGAATCTGATCAGGAATAGTAGGAACTTCCCTAAGTCTTATTATTCGAACAGAACTTGGTACCCCCAGTTCTTTAATTGGAGATGATCAAATTTATAATACTATTGTAACAGCTCATGCTTTTATTATAATTTTTTTTATAGTTATACCTATTATAATTGGAGGATTTGGTAATTGACTAATCCCACTTATACTTGGAGCCCCAGATATAGCTTTCCCCCGAATAAATAATATAAGTTTCTGATTACTCCCCCCCTCTTTAATTTTACTGATTTCAAGCAGTATTGTAGAAAATGGGGCAGGAACAGGATGAACAGTTTACCCGCCACTTTCATCTAATATTGCCCATAGAGGAACTTCCGTAGATTTAGCAATTTTTTCTTTACATTTAGCTGGTATTTCATCAATTTTAGGAGCTATTAATTTTATCACAACAATTATTAATATACGAATTAATAATATAAATTATGATCAAATACCCTTATTTGTTTGAGCTGTTGGAATTACAGCCTTATTATTATTATTATCTTTACCAGTTTTAGCTGGAGCTATTACTATACTTTTAACAGATCGGAATTTAAATACCTCATTTTTTGATCCTGCTGGAGGAGGAGATCCTATTTTATATCAACATTTATTTTGATTTTTTGGTCACCCTGAAGTTTAATGAC
>H08_1-1
GTGAAGGTCAACAAATCATAAAGATATTGGAACATTATATTTTATTTTTGGAATTTGAGCAGGTATATTAGGAACTTCTCTTAGTTTATTAATTCGAACTGAATTAGGTAACCCCGGCTCTTTAATTGGAGATGATCAAATTTATAATACTATTGTTACAGCTCATGCTTTTATTATAATTTTTTTTATAGTTATACCTATTATAATTGGAGGATTTGGTAATTGATTAATCCCTTTAATATTAGGAGCTCCTGATATAGCTTTCCCTCGAATAAATAATATAAGATTTTGACTTTTACCCCCCTCATTAACCCTATTAATTTCAAGAAGAATTGTAGAAAATGGAGCTGGAACAGGATGAACAGTTTATCCCCCTCTTTCATCTAATATCGCCCATAGAGGAAGATCAGTAGATCTAGCCATTTTTTCTTTACATTTAGCTGGGATTTCTTCAATTTTAGGAGCAATTAATTTCATTACAACAATTATTAATATACGAATTAATAATTTAATATTTGATCAAATACCTTTATTTGTTTGAGCTGTTGGTATTACAGCTCTTTTATTACTTCTTTCTTTACCAGTTTTAGCAGGAGCAATTACTATACTTTTAACTGATCGAAATTTAAATACTTCTTTTTTTGATCCTGCAGGAGGAGGAGATCCAATTTTATACCAACATTTATTTTGATTTTTTGGTCACCCTGAAGTTTATTCAC
>A09_1-1
GTGTTGGTCAACAAATCATAAAGATATTGGAACTTTATATTTTATTTTTGGAATTTGAGCAGGAATATTAGGTACTTCTTTAAGTTTATTAATTCGAACAGAATTAGGAAATCCAAGATCATTAATTGGAGATGATCAAATTTATAATACTATTGTCACAGCTCATGCTTTTATTATAATTTTTTTTATAGTTATACCTATTATAATTGGAGGATTTGGAAATTGACTAGTTCCATTAATATTAGGAGCTCCAGATATAGCTTTCCCTCGAATAAATAATATAAGATTTTGAATATTACCCCCATCTTTAATATTATTAATTTCAAGAAGAATTGTAGAAAATGGGGCAGGAACTGGATGAACAGTGTACCCTCCTCTTTCCTCAAATATTGCTCATCAAGGATCCTCTGTTGATTTAGCAATTTTTTCTCTTCATTTAGCAGGTATCTCTTCAATTTTAGGAGCTATTAACTTTATTACTACAATTATTAATATACGAATTAAAAATTTATCATTTGATCAAATACCTTTATTTGTTTGATCTGTAGGAATTACAGCATTATTATTACTACTTTCTTTACCTGTTTTAGCAGGAGCTATTACTATACTTCTTACTGATCGAAATCTAAATACTTCTTTTTTTGATCCTGCTGGAGGAGGGGATCCAATTTTATATCAACATTTATTTTGATTTTTTGGTCACCCTGAAGTTTAAACAC
>B09_1-1
GTTACGGTCAACAAATCATAAAGATATTGGAACTATATATTTTATTTTTGGAATCTGAGCAGGAATAGTAGGAACATCTCTTAGTTTATTAATTCGAACTGAGCTTGGTAATCCAGGATCTTTAATCGGAGATGATCAAATTTATAATACTATTGTAACAGCTCATGCATTTATTATAATTTTCTTTATAGTTATACCTATTATAATTGGAGGATTTGGTAATTGACTAGTCCCTTTAATATTAGGGGCCCCAGATATAGCTTTCCCCCGAATAAATAATATAAGATTTTGATTACTCCCCCCATCTTTAATTTTATTAATTTCTAGCAGAATTGTAGAAACAGGAGCTGGAACTGGATGAACAGTTTACCCCCCACTTTCATCTAATATTGCCCACGGAGGAGCTTCTGTAGATTTAGCTATTTTTTCCTTACACTTAGCTGGTATTTCATCTATTTTAGGAGCAATTAATTTTATCACAACTATTATTAATATGCGAATTAATAGCATATCTTTTGATCAAATACCTTTATTTGTGTGATCTGTGGGCATCACAGCTTTACTTTTATTACTATCTTTACCCGTATTAGCTGGAGCTATCACAATATTATTAACTGACCGAAATCTTAATACTTCATTTTTTGACCCCGCTGGAGGAGGAGATCCTATTCTTTATCAACACTTATTTTGATTTTTTGGTCACCCTGAAGTTTAGTAAC
>C09_1-1
GTTCAGGTCAACAAATCATAAAGATATTGGTACTTTATATTTTATTTTTGGAATTTGAGCAGGAATAGTTGGAACTTCTCTTAGTTTATTAATTCGAACTGAATTAGGTAATCCTGGATCTTTAATTGGAGATGATCAAATTTATAACACAATTGTTACAGCTCATGCTTTTATTATAATTTTTTTTATAGTTATACCTATTATAATCGGAGGATTTGGTAATTGATTAATTCCTTTAATATTAGGTGCCCCAGATATAGCTTTCCCTCGAATAAATAATATAAGATTTTGACTATTACCCCCATCATTAACCCTATTAATTTTTAGCAGAATTGTAGAAAATGGAGCAGGAACTGGATGAACAGTTTATCCCCCACTTTCATCTAATATTGCTCATAGTGGATCATCTGTTGATCTAGCAATTTTTTCTCTTCATTTAGCAGGAATTTCTTCAATTTTAGGAGCTATTAATTTTATTACTACAATTATTAATATACGAATTAATAATATATCTTTTGATCAAATATCATTATTTATTTGAGCTGTAGGAATCACAGCTATTCTTCTATTACTATCTTTACCTGTTTTAGCTGGAGCTATTACTATACTTTTAACAGATCGAAATATTAATACATCATTTTTTGACCCTGCAGGTGGAGGAGATCCTATTCTTTACCAACATTTATTTTGATTTTTTGGTCACCCTGAAGTTTATGAAC
>D09_1-1
TAAGGGGTCAACAAATCATAAAGATATTGGTACTTTATACTTTATTTTTGGAATTTGAGCAGGAATAGTAGGAACTTCCCTTAGACTTTTAATTCGAACTGAACTAGGTACTGCTGGATCTCTAATTGGCGATGATCAAATTTATAATACTATTGTTACAGCTCATGCTTTTATTATAATTTTTTTTATAGTTATACCAATTATAATTGGAGGATTTGGTAATTGACTAATCCCACTAATACTAGGAGCCCCTGATATAGCTTTCCCCCGAATAAATAATATAAGTTTTTGATTACTCCCCCCATCTTTAATTTTATTAATTTCAAGAAGAATTGTTGAAAATGGAGCAGGAACTGGATGAACAGTTTATCCCCCTTTATCTTCCAATATTGCTCATAGAGGCTCATCAGTTGATTTAGCTATTTTTTCTTTACATCTTGCAGGAATTTCTTCTATTTTAGGTGCAATTAATTTTATTACTACAATTATCAATATACGAATTAATAATTTATCTTTTGATCAAATACCTCTTTTAGTGTGAGCAGTAGGAATCACAGCCCTTCTTCTTTTATTATCTTTGCCAGTATTAGCAGGAGCTATTACTATATTACTTACTGATCGAAATTTAAATACCTCATTTTTTGATCCTGCAGGAGGAGGAGACCCAATTTTATATCAACATTTATTTTGATTTTTTGGTCACCCTGAAGTTTACCTTA
>E09_1-1
TACTGGGTCAACAAATCATAAAGATATTGGAACCTTATATTTTATTTTTGGAATTTGAGCAGGAATAGTTGGAACTTCTTTAAGCTTACTAATTCGAACAGAATTAGGAAATCCTGGATCTCTAATTGGAGACGACCAAATTTATAATACTATTGTTACAGCTCATGCTTTTATTATAATTTTTTTTATAGTAATGCCAATTATAATTGGAGGTTTTGGAAATTGACTAATCCCCTTAATATTAGGAGCCCCTGATATAGCATTTCCTCGAATAAATAATATAAGATTCTGAATGTTACCCCCCTCTCTAACATTATTAATCTCAAGAAGAATCGTAGAAACTGGAGCTGGAACTGGTTGAACTGTTTACCCCCCTCTTTCCTCAAATATTGCTCATCAAGGATCCTCAGTAGATTTAGCAATTTTCTCATTACATTTAGCTGGAATTTCTTCAATTTTAGGAGCTATTAATTTTATTACAACAATTATTAATATACGAATTAGAAATTTATCATTTGACCAAATACCCTTATTTGTTTGAGCTGTTGGAATTACAGCTTTATTATTACTTTTATCCTTACCTGTTTTAGCGGGAGCTATTACCATACTTCTTACAGACCGAAATTTAAACACATCCTTTTTTGATCCTGCAGGAGGAGGAGATCCAATTTTATATCAACATTTATTTTGATTTTTTGGTCACCCTGAAGTTTACAGTA
>F09_1-1
TAGGAGGTCAACAAATCATAAAGATATTGGAACTTTATATTTTATTTTTGGAATTTGGGCAGGAATAGTAGGAACTTCTTTAAGTTTATTGATTCGAACTGAATTAGGAAATCCAGGATCGTTAATTGGAAATGATCAAATTTATAATACTATTGTAACTGCTCATGCTTTTATCATAATTTTTTTTATAGTTATACCTATTATAATTGGAGGATTTGGAAATTGATTAATTCCTTTAATGTTAGGAGCCCCAGATATAGCTTTCCCACGAATAAATAACATAAGATTTTGATTACTACCCCCATCTTTAACATTATTAATTTCTAGAAGAATTGTAGAAAATGGAGCAGGAACTGGTTGAACAGTATACCCACCCTTATCTTCAAATATTGCACACAGTGGAGCATCTGTAGACTTAGCAATTTTTTCTCTACATTTAGCAGGAATTTCATCTATTTTAGGAGCAATTAATTTTATTACCACAATTATTAACATACGAATCAATAATCTCTCATTTGATCAAATACCATTATTCGTATGAGCAGTGGGAATTACTGCTCTTCTTCTCCTACTTTCGTTGCCTGTATTAGCTGGTGCAATTACTATATTACTTACAGATCGTAATTTAAATACATCTTTTTTTGATCCAGCGGGAGGAGGAGATCCAATCTTATATCAACATTTATTTTGATTTTTTGGTCACCCTGAAGTTTATCCTA
>G09_1-1
TAGTCGGTCAACAAATCATAAAGATATTGGAACATTATATTTTATTTTTGGTATTTGAGCAGGAATAGTAGGAACATCATTAAGATTACTTATTCGTACTGAATTAGGTAACCCTGGATCTTTAATTGGAGATGATCAAATTTATAATACTATTGTAACAGCTCATGCTTTTATTATAATTTTTTTTATAGTAATACCTATTATAATTGGAGGATTTGGAAATTGACTTGTTCCCCTTATACTTGGAGCCCCTGATATAGCTTTTCCCCGAATAAATAATATAAGATTTTGATTGCTTCCCCCCTCTTTAATTCTCTTAATTTCAAGAAGAATTGTAGAAAATGGAGCAGGAACTGGTTGAACAGTTTATCCCCCCCTTTCTTCCAATATTGCTCATAGAGGTAGATCTGTAGACTTAGCCATTTTTTCCCTTCATTTAGCTGGAATTTCCTCAATTTTAGGAGCTATTAATTTTATTACTACAATTATCAATATACGAATTAATAATATATCATTCGATCAAATACCTTTATTTATTTGAGCAGTAGGTATTACTGCATTATTATTACTTTTATCCCTTCCAGTTTTAGCTGGAGCTATTACTATATTATTAACAGATCGAAATTTAAATACCTCTTTTTTTGACCCCGCAGGAGGAGGAGATCCAATTCTTTATCAACACTTATTTTGATTTTTTGGTCACCCTGAAGTTTAGACTA
>H09_1-1
TATCGGGTCAACAAATCATAAAGATATTGGAACTTTATATTTTATTTTTGGTATTTGAGCAGGAATATTAGGAACATCATTAAGACTTTTAATTCGTACTGAATTAGGAAATCCAGGTTCATTAATTGGAGATGATCAAATTTATAACACAATTGTAACAGCTCATGCTTTTATTATAATTTTTTTTATAGTTATACCTATTATAATTGGAGGATTTGGAAATTGATTAGTCCCATTAATATTAGGGGCCCCTGATATAGCTTTTCCACGTATAAATAATATAAGATTTTGAATACTTCCCCCTTCTTTAACCTTATTAATCTCTAGAAGAATTGTAGAAAATGGTGCAGGAACTGGTTGAACAGTTTACCCCCCACTCTCATCTAATATTGCCCATCAAGGTTCTTCTGTTGACTTAGCAATTTTTTCCCTTCATTTAGCGGGAATTTCTTCTATTTTAGGAGCTATTAACTTTATTACAACAATTATTAACATACGAATTAAAAATATAACATTTGATCAAATACCTTTATTCGTATGATCCGTAGGAATTACAGCTTTATTATTACTTTTATCATTACCAGTATTAGCTGGTGCTATTACTATACTTCTTACAGATCGAAATCTTAATACTTCATTTTTTGATCCTGCAGGAGGGGGTGATCCTATCTTATATCAACATTTATTTTGATTTTTTGGTCACCCTGAAGTTTACGATA
>A10_1-1
TATGCGGTCAACAAATCATAAAGATATTGGGACTTTATACTTTATTTTTGGAATTTGAGCAGGAATAGTAGGGACATCTTTAAGTTTATTAATTCGAACTGAATTAGGAAACCCAGGATCATTAATTGGGGATGATCAAATTTACAATACTATTGTAACAGCTCATGCTTTTATTATAATTTTTTTTATAGTTATACCAATTATAATTGGAGGATTTGGCAATTGATTAGTTCCATTAATACTAGGAGCTCCAGATATAGCTTTCCCTCGTATAAATAACATAAGATTTTGATTATTACCCCCATCCTTAATTTTACTTATTTCTAGCAGAATCGTAGAAAATGGAGCAGGGACAGGATGAACAGTATACCCCCCTCTTTCTTCTAACATTGCTCATGGAGGATCATCAGTAGATTTAGCAATTTTTTCACTTCACTTAGCAGGTATTTCTTCTATTCTAGGAGCAATTAATTTTATTACAACAATTATTAATATACGAATTAATAACATATCTTTTGACCAAATACCATTATTTGTATGAGCAGTAGGAATTACAGCCTTACTTCTTTTATTATCTTTACCAGTTTTAGCCGGAGCTATTACAATACTTCTAACTGATCGTAATTTAAATACTTCTTTCTTTGACCCTGCAGGAGGAGGTGACCCTATTTTATATCAACACTTATTTTGATTTTTTGGTCACCCTGAAGTTTAGCATA
>B10_1-1
TCACAGGTCAACAAATCATAAAGATATTGGAACTCTATATTTTATTTTTGGAGTCTGATCAGGAATAGTGGGAACATCTTTAAGCCTTATTATTCGAACTGAATTAGGTAACCCAGGATTTTTAATTGGAGACGATCAAATTTATAATACTATTGTTACAGCTCATGCTTTTATTATAATTTTTTTTATAGTAATGCCAATTATAATCGGAGGATTTGGAAACTGATTAATCCCTTTAATATTAGGAGCTCCTGATATAGCTTTCCCCCGTATAAATAATATAAGTTTTTGACTCCTCCCCCCCTCTTTAATTTTACTAATTTCAAGTAGTATTGTCGAAAATGGAGTAGGAACTGGATGAACTGTGTACCCCCCACTTTCATCTAATATTGCTCACGGCGGATCTTCAGTTGATTTAGCAATTTTTTCTCTTCATTTAGCCGGAATCTCCTCTATCCTAGGAGCTATTAATTTTATTACTACAATTATCAACATACGAATCAATAATATATCCTATGATCAAATACCTTTATTTGTATGAGCAGTAGGAATTACTGCATTATTACTTTTACTTTCTCTCCCAGTATTAGCGGGGGCCATTACGATACTTCTTACTGACCGTAATTTAAATACATCATTTTTTGACCCTGCTGGAGGAGGGGATCCTATTTTATATCAACATTTATTTTGATTTTTTGGTCACCCTGAAGTTTATGTGA
>C10_1-1
TCAGTGGTCAACAAATCATAAAGATATTGGAACTTTATATTTTATTTTTGGAATTTGAGCAGGAATAGTTGGAACTTCTCTAAGAATTTTAATTCGTATTGAATTAGGTAATCCAGGATCTTTAATTGGAAACGATCAAATCTACAACACTATTGTAACAGCTCATGCTTTTATTATAATTTTTTTCATAGTAATACCTATTATAATTGGGGGATTTGGCAATTGACTTATCCCTTTAATATTAGGGGCCCCTGACATAGCTTTCCCACGTATAAATAATATAAGATTTTGATTACTACCCCCATCATTATTATTATTAATTTCAAGAAGAATCGTCGAAAATGGAGCAGGCACCGGATGAACAGTTTACCCCCCACTTTCATCAAACATAGCTCATAGAGGATCTTCTGTAGATTTAGCCATTTTCTCTCTTCATTTAGCTGGTATTTCATCAATTTTAGGAGCTATTAATTTTATTACAACTATTATCAATATACGAATTAATAATTTATCTTTTGACCAAATATCTTTATTTATTTGAGCTGTAGGAATTACAGCTTTATTATTACTATTATCGCTACCCGTATTAGCTGGAGCTATTACAATATTATTAACTGACCGTAATTTAAATACATCTTTTTTTGATCCTGCAGGAGGAGGAGATCCAATTTTATATCAACATTTATTTTGATTTTTTGGTCACCCTGAAGTTTAACTGA
>D10_1-1
TCATGGGTCAACAAATCATAAAGATATTGGAACATTATATTTCATTTTTGGAATTTGATCTGGAATAGTTGGAACTTCTTTAAGATTGTTAATTCGTGCTGAATTGGGAACCTCCGGATCATTAATTGGAGATGATCAAATTTATAATACTATTGTAACAGCTCATGCTTTTATTATAATTTTTTTTATAGTTATACCAATTATAATTGGAGGATTTGGAAATTGATTAGTACCTTTAATGTTAGGAGCTCCTGATATAGCTTTCCCCCGTATAAATAATATAAGATTTTGATTACTTCCACCCTCCCTTACTCTCCTAATTTCAAGTAGTATTGTAGAAAATGGAGCAGGAACTGGATGAACTGTTTACCCACCTTTATCTTCTAATATTGCTCATGGGGGAAGATCAGTTGATTTAGCTATTTTTTCCTTACATTTAGCTGGTATTTCATCAATCTTAGGAGCAATTAATTTTATTACTACAATTATTAATATACGATTAAATAATATATCATTTGATCAAATACCTCTTTTTGTTTGAGCCGTAGGAATTACAGCATTTTTACTTCTCCTCTCTTTACCTGTTCTTGCTGGAGCAATCACTATATTATTAACTGATCGAAATTTAAATACATCATTTTTTGATCCTGCTGGAGGGGGGGATCCTATTTTATATCAACATTTATTTTGATTTTTTGGTCACCCTGAAGTTTACATGA
>E10_1-1
TCCAAGGTCAACAAATCATAAAGATATTGGAACATTATATTTTATTTTTGGAATTTGAGCAGGAATAGTAGGAACTTCATTAAGATTATTAATTCGAGCTGAATTAGGAAATCCCGGTTCTTTAATTGGAGATGATCAAATTTATAATACTATTGTAACAGCTCATGCTTTTATTATAATTTTTTTTATAGTTATACCGATTATAATTGGAGGATTTGGTAATTGATTAATTCCTTTAATATTAGGAGCTCCTGATATAGCTTTCCCCCGAATAAATAATATAAGTTTTTGACTCTTACCCCCATCATTAACTTTATTAATTTCAAGTAGAATTGTAGAAAATGGAGCAGGAACTGGATGAACAGTTTATCCCCCACTTTCATCTAATATTGCACATGGAGGTAGATCAGTAGATTTAGCTATTTTTTCTCTACATTTAGCAGGAATTTCTTCAATTTTAGGAGCTATTAATTTTATTACTACAATTATTAATATACGATTAAATAGATTATCATTTGATCAAATACCTCTATTTGTTTGAGCTGTAGGAATTACAGCATTTTTACTATTACTTTCATTACCTGTTTTAGCTGGAGCCATTACTATATTACTAACAGATCGAAATTTAAATACATCATTTTTTGACCCTGCAGGGGGAGGAGATCCAATTCTTTATCAACATTTATTTTGATTTTTTGGTCACCCTGAAGTTTATTGGA
>F10_1-1
TCCTTGGTCAACAAATCATAAAGATATTGGAACTTTATATTTTATTTTTGGGATTTGAGCTGGGATAGTAGGAACTTCATTAAGTTTATTAATTCGAGCAGAATTAGGAAATCCCGGTTCTTTAATTGGAGATGATCAAATTTATAATACTATTGTTACAGCTCATGCTTTTATTATAATTTTTTTTATAGTTATACCAATTATAATTGGAGGATTTGGTAATTGATTAGTACCTTTAATGTTAGGAGCTCCTGATATAGCTTTCCCCCGTATAAATAATATAAGTTTTTGACTTCTACCTCCCTCTTTAACCTTATTAATTTCAAGAAGAATTGTAGAAAATGGAGCAGGAACTGGATGAACAGTATACCCTCCTCTTTCTTCTAATATTGCTCATAGAGGTAGTTCGGTAGATTTAGCTATTTTTTCATTACATTTAGCTGGAATTTCTTCAATTTTAGGAGCTATTAATTTCATTACCACAATTATTAATATACGATTAAATAATTTAATATTTGATCAAATACCTTTATTTATCTGAGCTGTAGGAATTACGGCATTTCTTCTTCTTCTTTCTTTACCAGTATTAGCAGGAGCTATTACTATACTTTTAACTGATCGAAATTTAAATACCTCTTTTTTTGATCCTGCTGGAGGAGGAGATCCTATTTTATATCAACACTTATTCTGATTTTTTGGTCACCCTGAAGTTTAAAGGA
>G10_1-1
TCGATGGTCAACAAATCATAAAGATATTGGAACATTATATTTTATTTTTGGTATTTGAGCAGGTATAATTGGTACTTCATTAAGATTATTAATTCGAACTGAACTAGGAAACCCTGGTTCTTTAATTGGAGACGATCAAATTTACAATACTATTGTTACAGCTCATGCATTTATTATAATCTTTTTTATAGTTATACCTATTATAATTGGAGGATTTGGAAATTGATTAATTCCTTTAATACTAGGAGCTCCTGATATAGCTTTTCCTCGTATAAATAATATAAGTTTTTGACTTTTACCCCCTTCTCTAACCCTTTTAATTTCGAGAAGAATTGTTGAAAACGGAGCAGGTACAGGATGAACGGTCTACCCCCCCCTTTCATCTAATATTGCTCATAGAGGAAGATCAGTTGATTTAACTATTTTTTCTTTACATTTAGCAGGAATTTCTTCTATTCTTGGAGCTATTAATTTTATTACTACAATTATTAATATACGTATTAATAATATATCCTTTGACCAAATACCCCTATTCATTTGAGCAGTAAGAATTACAGCTATTTTACTACTTCTTTCTTTACCTGTTTTAGCTGGAGCTATTACTATACTATTAACAGATCGAAATATTAATACTTCTTTTTTTGATCCAGCTGGTGGAGGAGATCCAATCTTATATCAACATTTATTTTGATTTTTTGGTCACCCTGAAGTTTAATCGA
>H10_1-1
TCGTAGGTCAACAAATCATAAAGATATTGGAACATTATATTTTATTTTTGGTATTTGAGCAAGAATATTAGGAACCTCATTAAGTTTATTAATTCGTACTGAATTAGGAACTCCAGGTTCTTTAATTGGAGATGATCAAATTTATAATACTATTGTTACAGCTCATGCTTTTATTATAATTTTTTTTATAGTTATACCTATTATAATTGGAGGATTTGGAAATTGATTAGTTCCATTAATATTAGGAGCCCCTGACATAGCTTTCCCTCGAATAAATAATATAAGATTTTGATTACTTCCCCCATCATTAACCCTTTTAATTTCAAGTATAATTGTAGAAAATGGAGCTGGAACTGGTTGAACTGTCTATCCCCCTCTTTCATCTAATATTGCTCATGGAAGAAGATCTGTTGACTTAGTTATTTTCTCTCTTCATTTAGCTGGAATTTCATCAATTTTAGGGGCAATTAATTTCATTACAACAATTATTAATATACGAATTAATAATATATCATTTGACCAAATACCTTTATTTGTATGAGCTGTAGGAATTACTGCCCTATTATTATTACTTTCTTTACCTGTATTAGCAGGAGCCATTACTATATTATTAACAGATCGTAACTTAAATACATCCTTTTTTGACCCTGCGGGAGGGGGAGATCCCATTTTATATCAACATTTATTTTGATTTTTTGGTCACCCTGAAGTTTATACGA
>A11_1-1
TCTCTGGTCAACAAATCATAAAGATATTGGAACATTATATTTTATTTTCGGTATTTGAGCTGGAATAGTAGGAACTTCTTTAAGATTATTAATTCGAGCAGAATTAGGAAACCCCGGGTCATTAATTGGCAATGATCAAATTTATAATACTATTGTAACAGCTCACGCTTTTATTATAATTTTTTTTATAGTTATACCCATTATAATCGGAGGATTTGGAAATTGATTAATCCCCCTGATATTAGGAGCCCCTGATATAGCCTTTCCCCGAATAAATAATATAAGTTTTTGATTGTTACCCCCATCATTAACTCTTTTAATCTCAAGAAGAATTGTAGAAAACGGAGCAGGAACTGGATGAACTGTGTACCCCCCACTTTCATCTAATATTGCCCATAGAGGAAGCTCAGTAGATTTAGCTATTTTTTCCCTTCATTTAGCTGGAATTTCTTCAATTCTAGGAGCAATTAATTTTATTACAACTATTATTAATATACGATTGAATAATCTATCCTTTGATCAAATACCCTTATTTGTTTGAGCTGTAGGAATTACTGCCTTTCTTCTACTCCTCTCTCTTCCCGTTCTTGCCGGGGCTATTACAATACTTTTAACAGATCGAAACTTAAACACATCTTTTTTCGACCCAGCCGGCGGAGGAGATCCAATTTTATACCAACATTTATTTTGATTTTTTGGTCACCCTGAAGTTTAAGAGA
>B11_1-2
TGAAGGGTCAACAAATCATAAAGATATTGGAACATTATACTTTATTTTTGGTATTTGAGCAGGAATAGTAGGAACCTCTTTAAGATTACTAATTCGAGCAGAATTGGGTAATCCAGGTTCTTTAATTGGAGATGATCAAATTTATAATACTATTGTAACTGCACATGCTTTTATCATAATTTTTTTTATAGTTATACCAATTATAATTGGAGGATTTGGAAATTGATTAGTACCATTAATACTAGGAGCTCCTGATATAGCTTTCCCACGAATAAATAATATAAGATTTTGACTTCTACCACCATCAATTACTCTTTTAATTTCTAGAAGAATTGTCGAAAATGGTGCCGGAACTGGATGAACAGTTTACCCACCATTATCTTCTAATATTGCTCATGGAGGAAGATCTGTAGATTTAGCAATTTTTTCCTTACATTTAGCTGGTATTTCCTCAATTTTAGGAGCAATTAATTTTATTACAACAATTATTAACATACGATTAAATAATTTATCATTTGATCAAATACCACTATTTGTTTGAGCTGTAGGAATTACAGCATTTTTATTACTATTATCATTACCAGTATTAGCAGGAGCTATTACTATATTATTAACAGATCGAAATTTAAATACATCTTTTTTCGACCCTGCTGGTGGAGGAGACCCAATTTTATACCAACATTTATTTTGATTTTTTGGTCACCCTGAAGTTTACTTCA
>C11_1-1
TGACTGGTCAACAAATCATAAAGATATTGGAACATTATATTTTATTTTTGGAATTTGAGCAAGAATATTAGGAACTTCATTAAGTTTATTAATTCGAGCTGAATTAGGAACTCCTGGTTTATTAATTGGTGATGACCAAATTTATAATACTATTGTAACAGCTCATGCTTTTATTATAATTTTTTTTATAGTAATACCAATCATAATTGGAGGATTTGGAAATTGATTAGTCCCTTTAATACTAGGAGCCCCTGATATAGCTTTCCCCCGAATAAATAATATAAGTTTTTGATTACTCCCCCCATCCCTTATATTACTAATTTCAAGTAGAATCGTAGAAAATGGAGCTGGAACAGGATGAACAGTTTACCCCCCTTTATCCTCTAATATTGCTCATAGAGGAAGATCTGTAGATTTAACTATTTTTTCATTACATTTAGCAGGTATTTCTTCTATTTTAGGAGCTATTAATTTTATTACTACAATTATTAATATACGACTTAATAACATATCATTCGATCAAATACCATTATTTGTTTGAGCAGTAGGTATTACTGCATTTCTTCTATTACTTTCTTTACCAGTATTAGCTGGAGCAATTACTATACTTCTAACTGATCGAAATTTAAATACATCTTTTTTTGATCCTGCTGGAGGAGGGGACCCCATTTTATACCAACATTTATTTTGATTTTTTGGTCACCCTGAAGTTTAAGTCA
>D11_1-1
TGAGAGGTCAACAAATCATAAAGATATTGGAACATTATATTTTATTTTTGGGATTTGGGCAGGAATAATTGGTACTTCTTTAAGTTTATTAATTCGAGCAGAATTAGGTAATCCGGGATCTTTAATTGGTGATGATCAAATTTATAATACAATTGTAACAGCACATGCTTTTATTATAATTTTTTTTATAGTAATACCAATTATAATTGGAGGATTTGGTAATTGATTAGTACCTTTAATATTAGGGGCCCCAGATATAGCTTTCCCACGAATAAATAACATAAGTTTTTGATTATTACCTCCTTCAATTACACTTTTAATTTCTAGAAGAATTGTAGAAAATGGAGCCGGAACTGGATGAACAGTTTACCCCCCATTATCATCTAATATTGCTCATGGTGGTAGCTCAGTAGATTTAGCTATTTTCTCTTTACACTTAGCAGGAATTTCTTCTATTTTAGGAGCAATTAATTTTATCACTACAATTATTAATATGCGATTAAATAAAATATCATTTGATCAAATACCTTTATTTATTTGAGCAGTAGGAATCACTGCATTTTTACTTTTATTGTCTTTACCTGTTTTAGCAGGAGCAATTACCATACTATTAACTGATCGTAATTTAAATACTTCTTTTTTTGATCCTGCTGGAGGGGGAGACCCAATTTTATACCAACATTTATTTTGATTTTTTGGTCACCCTGAAGTTTATCTCA
>E11_1-1
TGCTAGGTCAACAAATCATAAAGATATTGGAACATTATATTTTATTTTTGGAATTTGAGCTGGAATAGTAGGAACTTCATTAAGATTATTAATCCGTGCTGAATTAGGTAACCCTGGATCTTTAATTGGCGATGATCAAATTTATAATACTATTGTTACAGCCCATGCTTTTATTATAATTTTTTTTATAGTAATACCAATTATAATTGGAGGATTTGGAAATTGATTAGTACCTTTAATGTTAGGAGCCCCAGATATAGCTTTTCCTCGAATAAATAATATAAGTTTTTGACTTCTACCCCCTTCTTTAACCCTTCTTATTTCAAGAAGAATTGTAGAAAATGGAGCAGGAACAGGATGAACAGTGTACCCCCCACTTTCATCAAATATTGCCCACGGAGGAAGCTCAGTAGATTTAGCTATTTTTTCCCTTCATCTAGCTGGAATTTCATCAATTTTAGGAGCAATTAATTTTATTACAACAATTATTAATATACGATTAAATAGTTTATCTTTCGATCAAATACCATTATTTATCTGAGCCGTTGGAATTACTGCTTTTTTACTATTATTATCTTTACCTGTTTTAGCAGGAGCTATTACAATATTATTAACAGATCGTAACTTAAATACATCATTTTTTGACCCTGCAGGAGGGGGAGATCCAATTTTATATCAACATTTATTTTGATTTTTTGGTCACCCTGAAGTTTATAGCA
>F11_1-1
TGGAAGGTCAACAAATCATAAAGATATTGGAACATTATATTTTATTTTTGGAATTTGAGCAGGAATAGTAGGAACTTCTTTAAGATTAATAATTCGAGCAGAATTAGGAAATCCAGGATCATTAATTGGAGATGATCAAATTTATAATACTATTGTTACAGCTCATGCTTTTATTATAATTTTTTTTATAGTTATACCAATTATAATTGGAGGATTCGGTAATTGATTAGTACCTTTAATACTAGGTGCCCCAGATATAGCTTTCCCCCGAATAAATAATATAAGATTTTGACTACTTCCCCCTTCTCTTATATTACTTATTTTTAGAAGTATTGTAGAAAATGGAGCAGGAACTGGATGAACAGTTTATCCTCCTTTATCATCTAATATTGCTCATAGAGGAAGATCCGTAGATTTAGCAATTTTTTCTTTACATTTAGCCGGAATTTCTTCAATTTTAGGAGCTGTAAATTTTATTACAACTATCATTAATATACGACCTAACAGTATATCTTTTGACCAATTACCTTTATTTGTTTGAGCTGTAGGAATTACAGCTTTATTACTTCTTTTATCTTTACCTGTTTTAGCCGGAGCTATTACTATATTATTAACAGACCGAAATTTAAATACATCATTTTTTGATCCTGCAGGAGGAGGAGATCCTATTCTCTATCAGCATTTATTTTGATTTTTTGGTCACCCTGAAGTTTATTCCA
>G11_1-1
TGTACGGTCAACAAATCATAAAGATATTGGAACATTATATTTTATTTTTGGAATTTGAGCAGGTATAGTAGGAACTTCTTTAAGATTATTAATTCGAGCAGAATTAGGTAATCCAGGATCTTTAATTGGAGATGACCAAATTTATAATACTATTGTAACAGCTCATGCTTTTATTATAATTTTTTTCATAGTTATACCAATTATAATTGGAGGATTTGGAAATTGATTAGTACCATTAATATTAGGAGCTCCGGATATAGCATTCCCACGAATAAATAATATAAGATTTTGATTATTACCCCCATCTATTACTCTTTTAATTTCAAGAAGAATTGTAGAAAATGGAGCTGGAACAGGATGAACTGTTTACCCCCCTTTATCATCTAATATTGCTCATGGAGGAAGCTCTGTAGATTTAGCTATTTTTTCTTTACATTTAGCTGGTATTTCTTCTATTTTAGGAGCAATTAATTTTATTACAACAATTATTAATATACGATTAAATAATATGTCATTTGACCAAATACCATTATTTGTATGAGCTGTAGGTATTACTGCATTTTTATTATTATTATCATTACCAGTTTTAGCAGGTGCTATTACTATATTATTAACTGATCGAAATTTAAACACCTCATTTTTTGATCCTGCTGGAGGAGGAGACCCAATTCTTTATCAACATTTATTTTGATTTTTTGGTCACCCTGAAGTTTAGTACA
>H11_1-1
TGTCAGGTCAACAAATCATAAAGATATTGGAACATTATATTTTATTTTTGGAATTTGAGCCGGAATAGTAGGAACTTCTTTAAGTTTACTTATTCGTGCAGAATTAGGTAATCCAGGTTCTTTAATTGGAGATGATCAAATTTATAATACTATCGTTACTGCCCATGCTTTTATTATAATTTTTTTTATAGTTATACCTATTATAATTGGTGGATTTGGAAATTGATTAGTACCATTAATACTTGGGGCTCCTGATATAGCTTTTCCTCGTATAAATAATATAAGATTTTGAATATTACCCCCATCATTAACATTATTAATTTCGAGAAGAATTGTTGAAAACGGAGCAGGAACTGGATGAACTGTTTATCCACCCTTATCATCTAATATTGCTCATGGGGGTAGCTCTGTAGATTTAGCTATTTTTTCTTTACATTTAGCAGGAATTTCATCTATTCTAGGAGCAATTAACTTTATTACAACAATTATTAATATACGTTTAAATAATATATCATTTGATCAAATACCTTTATTTGTTTGAGCTGTAGGAATTACAGCTTTTCTTTTACTTTTATCTTTACCTGTATTAGCAGGAGCAATTACTATACTTTTAACAGATCGAAATTTAAATACATCATTTTTTGATCCAGCAGGAGGAGGAGACCCAATTTTATATCAACATTTATTTTGATTTTTTGGTCACCCTGAAGTTTATGACA
>A12_1-1
TGTGTGGTCAACAAATCATAAAGATATTGGGACATTATATTTTATTTTTGGGATTTGAGCTGGAATAATTGGAACTTCATTAAGTTTATTAATTCGAGCAGAGTTAGGAAATCCTGGATCTTTAATTGGAGATGATCAAATTTATAATACAATTGTTACAGCACATGCATTTATTATAATTTTTTTTATAGTAATACCAATTATAATTGGAGGATTTGGAAATTGATTAGTACCTTTAATATTAGGAGCCCCTGATATAGCCTTTCCACGAATAAATAATATAAGATTTTGATTATTACCCCCCTCTATTATACTTTTAATTTCAAGAAGAATTGTAGAAAATGGGGCAGGAACTGGATGAACAGTTTACCCACCTTTATCTTCCAATATTGCTCACGGAGGAAGATCTGTTGATTTAGCTATTTTTTCTTTACATTTAGCTGGAATTTCTTCAATTCTAGGAGCTATTAATTTTATTACCACAATCATTAATATACGATTAAATAATATATCATTTGATCAAATACCTTTATTAATTTGAGCTGTAGGTATTACAGCATTTTTACTTTTATTATCATTACCAGTATTGGCGGGAGCTATTACTATATTATTAACTGATCGAAATTTAAATACATCATTTTTTGATCCAGCAGGAGGAGGAGACCCAATTTTATATCAACATTTATTTTGATTTTTTGGTCACCCTGAAGTTTAACACA
>B12_1-1
TTACGGGTCAACAAATCATAAAGATATTGGAACTTTATATTTTATTTTTGGAATTTGAGCAGGAATAGTGGGGACTTCCCTTAGTCTTATTATCCGAACAGAATTAGGTAATCCAGGATTTTTAATTGGAGATGATCAAATTTATAATACTATTGTTACAGCTCATGCTTTTATTATAATTTTTTTTATAGTAATACCCATTATAATTGGGGGATTTGGAAATTGACTTGTACCTCTTATATTAGGAGCCCCAGATATAGCTTTCCCCCGAATAAATAATATAAGTTTTTGACTTTTACCCCCCTCTTTGATATTATTAATTTCAAGTAGTATTGTCGAAAATGGAACTGGAACTGGATGAACAGTTTACCCCCCCCTCTCAGCTAATATTGCTCATAGTGGTTCATCTGTTGATTTAGCAATTTTTTCTCTTCATTTAGCTGGAATTTCATCAATTTTAGGAGCAATTAATTTTATTACAACAATTATTAATATACGAATTAATAACATATCTTATGATCAAATACCTTTATTTATTTGAGCAGTTGGAATTACAGCCTTATTATTATTACTTTCCTTACCTGTTTTAGCAGGAGCTATTACTATACTTTTAACAGATCGAAATTTAAACACTTCTTTTTTTGACCCAGCTGGAGGAGGAGATCCTATTCTCTATCAACATTTATTTTGATTTTTTGGTCACCCTGAAGTTTACGTAA
>C12_1-1
TTAGCGGTCAACAAATCATAAAGATATTGGAACTTTATATTTTATTTTTGGTGTGTGGGCAGGAATAATTGGAACTTCTTTAAGTTTATTAATTCGTACAGAATTAGGTAACCCTGGGTCACTAATTGGAGATGATCAAATTTATAATACTATTGTTACAGCTCATGCCTTTATTATAATTTTTTTTATAGTTATGCCAATTATAATCGGAGGATTTGGTAATTGACTAATCCCCTTAATATTAGGAGCACCTGATATAGCTTTTCCACGTATAAATAATATAAGATTTTGATTACTACCCCCATCATTAACTTTATTAATTTCTAGAAGTATTGTTGAAAATGGAGCAGGAACAGGATGAACAGTTTACCCCCCTCTTTCCTCTAACATTGCCCATAGAGGATCTTCTGTTGATTTAGCTATTTTTTCTCTTCATCTTGCAGGTATCTCCTCTATCCTCGGAGCAATTAATTTTATTACAACAATTATCAATATACGAATTAATAATATATCATTTGATCAAATACCTTTATTTGTGTGGGCAGTAGGAATTACTGCTTTACTATTATTATTATCATTGCCAGTTTTAGCTGGTGCAATTACTATATTATTAACTGATCGAAATTTAAATACCTCTTTTTTTGATCCTGCTGGAGGAGGAGATCCAATTCTTTATCAACATTTATTTTGATTTTTTGGTCACCCTGAAGTTTAGCTAA
>D12_1-1
TTCTCGGTCAACAAATCATAAAGATATTGGAACATTATATTTTATTTTTGGAATTTGAGCAGGTATACTAGGAACTTCTTTAAGTTTATTAATTCGAACTGAATTAGGAACTCCAGGCTCATTAATTGGCGATGATCAAATTTATAATACTATTGTTACAGCTCATGCTTTTATTATAATTTTTTTTATAGTTATACCTATTATAATTGGAGGATTTGGAAATTGATTAATTCCTCTGATATTAGGAGCTCCTGACATAGCTTTCCCCCGAATAAATAATATAAGATTTTGATTATTACCTCCTTCTTTAACTCTTCTAATTTCTAGAATAATTGTAGAAAATGGAGCTGGAACTGGTTGAACTGTATATCCCCCTCTTTCTTCTAATATTGCTCATGGAAGAAGATCAGTAGACTTAGTTATTTTTTCTCTTCATTTAGCAGGTATTTCCTCAATTTTAGGGGCAATTAATTTTATTACAACAATTATCAACATACGTATTAATAGAATATCATTTGATCAAATACCTTTATTTGTTTGAGCTGTAGGAATTACTGCTTTATTATTACTTCTTTCTCTACCAGTTTTAGCAGGAGCTATTACTATATTATTAACAGATCGTAATTTAAATACATCTTTTTTTGATCCTGCAGGAGGGGGAGATCCCATTTTATATCAACATTTATTTTGATTTTTTGGTCACCCTGAAGTTTAGAGAA
>E12_1-1
TTGACGGTCAACAAATCATAAAGATATTGGAACATTATATTTTATTTTTGGTATTTGAGCAAGAATATTAGGAACCTCATTAAGTTTATTAATTCGTACTGAATTAGGAACTCCAGGTTCTTTAATTGGAGATGATCAAATTTATAATACTATTGTTACAGCTCATGCTTTTATTATAATTTTTTTTATAGTTATACCTATTATAATTGGAGGATTTGGAAATTGATTAGTTCCATTAATATTAGGAGCCCCTGACATAGCTTTCCCTCGAATAAATAATATAAGATTTTGATTACTTCCCCCATCATTAACCCTTTTAATTTCAAGTATAATTGTAGAAAATGGAGCTGGAACTGGTTGAACTGTCTATCCCCCTCTTTCATCTAATATTGCTCATGGAAGAAGATCTGTTGACTTAGTTATTTTCTCTCTTCATTTAGCTGGAATTTCATCAATTTTAGGGGCAATTAATTTCATTACAACAATTATTAATATACGAATTAATAATATATCATTTGACCAAATACCTTTATTTGTATGAGCTGTAGGAATTACTGCCCTATTATTATTACTTTCTTTACCTGTATTAGCAGGAGCCATTACTATATTATTAACAGATCGTAACTTAAATACATCCTTTTTTGATCCTGCGGGAGGGGGAGATCCCATTTTATATCAACATTTATTTTGATTTTTTGGTCACCCTGAAGTTTAGTCAA
>F12_1-1
TTGCAGGTCAACAAATCATAAAGATATTGGTACTTTATATTTTATTTTCGGAATCTGAGCAGGAATAGTAGGAACATCTTTAAGTTTATTAATTCGAACCGAATTAGGAAACCCAGGGTCATTAATTGGTGATGATCAAATTTATAATACTATTGTAACAGCTCATGCTTTTATTATAATTTTTTTTATAGTTATACCAATTATAATTGGAGGATTTGGTAATTGATTAATCCCACTTATATTAGGAGCCCCAGATATAGCTTTCCCCCGTATAAATAATATAAGATTTTGACTTTTACCCCCATCTTTAATTTTACTTATTTCTAGAAGAATTGTAGAAAATGGAGCAGGAACAGGATGAACAGTATACCCCCCTCTTTCCTCTAATATTGCTCATGAAGGATCTTCAGTAGATTTAGCAATTTTTTCATTACATTTAGCAGGTATTTCTTCTATTTTAGGAGCAATTAATTTTATTACTACAATTATTAATATACGAATCAATGGCATATCTTTTGATCAAATACCATTATTTGTATGAGCAGTAGGAATTACAGCATTACTTTTATTATTATCTCTACCAGTTTTAGCGGGAGCTATTACAATACTTTTAACTGATCGTAACTTAAATACTTCTTTTTTTGACCCTGCAGGAGGAGGAGATCCTATCTTATACCAACATCTATTCTGATTTTTTGGTCACCCTGAAGTTTATGCAA
>G12_1-1
TTGGTGGTCAACAAATCATAAAGATATTGGAACATTATATTTTATTTTTGGAATTTGAGCCGGAATAGTAGGAACTTCTTTAAGTTTACTTATTCGTGCAGAATTAGGTAATCCAGGTTCTTTAATTGGAGATGATCAAATTTATAATACTATCGTTACTGCCCATGCTTTTATTATAATTTTTTTTATAGTTATACCTATTATAATTGGTGGATTTGGAAATTGATTAGTACCATTAATACTTGGGGCTCCTGATATAGCTTTTCCTCGTATAAATAATATAAGATTTTGAATATTACCCCCATCATTAACATTATTAATTTCGAGAAGAATTGTTGAAAACGGAGCAGGAACTGGATGAACTGTTTATCCACCCTTATCATCTAATATTGCTCATGGGGGTAGCTCTGTAGATTTAGCTATTTTTTCTTTACATTTAGCAGGAATTTCATCTATTCTAGGAGCAATTAACTTTATTACAACAATTATTAATATACGTTTAAATAATATATCATTTGATCAAATACCTTTATTTGTTTGAGCTGTAGGAATTACAGCTTTTCTTTTACTTTTATCTTTACCTGTATTAGCAGGAGCAATTACTATACTTTTAACAGATCGAAATTTAAATACATCATTTTTTGATCCAGCAGGAGGAGGAGACCCAATTTTATATCAACATTTATTTTGATTTTTTGGTCACCCTGAAGTTTAACCAA
>H12_1-1
TTTCCGGTCAACAAATCATAAAGATATTGGTACTTTATATTTTATTTTTGGAATTTGAGCAGGAATAGTAGGAACCTCTCTTAGTTTATTAATTCGAACTGAATTAGGTAATCCTGGATCTTTAATTGGTGATGATCAAATTTACAACACAATTGTTACAGCTCATGCTTTTATTATAATTTTTTTTATAGTTATACCTATCATAATTGGAGGATTTGGTAATTGATTAATTCCTTTAATATTAGGTGCCCCAGATATAGCTTTTCCTCGAATAAATAATATAAGATTCTGATTATTACCCCCATCACTAACCCTGTTAATTTTTAGAAGAATTGTTGAGAATGGAGCAGGAACTGGATGAACAGTTTATCCCCCACTTTCATCCAATATTGCTCATAGAGGATCATCTGTTGATCTAGCAATCTTTTCTCTTCATTTAGCAGGAATTTCTTCAATCTTAGGAGCTATTAATTTCATTACTACAATTATTAATATGCGAATTAATAATATATCTTTTGATCAAATATCATTATTCATTTGAGCTGTAGGAATTACAGCTATTCTTCTCCTATTATCTTTACCTGTTTTAGCTGGAGCTATTACCATACTTTTAACAGATCGAAATATTAATACGTCATTTTTTGATCCTGCAGGTGGAGGAGATCCTATTCTTTATCAACATTTATTTTGATTTTTTGGTCACCCTGAAGTTTAGGAAA
