# Supplementary material for: Filling reference gaps via assembling DNA barcodes using high-throughput sequencing—moving toward barcoding the world
Source: Gigascience. 2017 Oct 25;6(12):1–8. doi: 10.1093/gigascience/gix104 (PMC5726475; doi:10.1093/gigascience/gix104)
Supplement: Supplementary File S1. Results of HIFI-Barcode [file gix104_supplemental_file_s1.results_of_hifi-barcode.zip › Hifi-barcode_results/Plate2_results/Hiseq/barcode.final.fa]

>A01_1-1
AAAGCGGTCAACAAATCATAAAGATATTGGAACACTTTATTTTATTTTTGGAGCTTGAGCTGGAATAGTAGGAACTTCTCTTAGAATACTAATTCGAATAGAATTAGGGCACCCAGGATCTTTAATTGGAGATGACCAAATTTATAATGTAATTGTTACTGCCCATGCTTTTGTGATAATTTTTTTTATGGTTATACCTATTATAATTGGAGGATTTGGAAATTGATTAGTTCCTTTAATACTAGGAGCCCCCGATATGGCTTTCCCACGAATAAACAATATAAGATTTTGAATACTTCCCCCCTCTATTACACTTTTATTAACCAGTAGTATAGTAGAAAACGGGGCTGGAACAGGATGAACCGTTTACCCCCCTTTATCTTCAGGGATTGCTCATGGAGGGGCTTCAGTTGATTTAGCTATTTTTTCACTACATTTAGCTGGAATTTCCTCGATTTTAGGAGCCGTAAATTTTATTACTACAGTAATTAATATACGATCAATAGGAATTACTTTTGATCGAATGCCTTTATTTGTTTGGTCTGTCTTAATTACAGCAATTCTTTTATTATTGTCTTTACCTGTATTAGCAGGAGCTATTACTATACTTTTAACTGATCGAAACTTAAATACATCCTTTTTTGACCCAGCCGGAGGGGGAGACCCTATTTTATACCAACATTTGTTTTGATTTTTTGGTCACCCTGAAGTTTAGCTTT
>B01_1-1
AACAGGGTCAACAAATCATAAAGATATTGGAACGCTTTATTTTATTTTCGGAGCATGAGCAGGTATAGTTGGAACTTCTCTTAGAATATTAATTCGTATAGAATTAGGACACCCTGGTTCTTTAATTGGAGATGATCAAATTTACAATGTTATTGTAACAGCTCATGCTTTTGTAATAATTTTTTTTATAGTTATACCTATTATAATTGGAGGCTTTGGAAATTGATTAGTCCCTTTAATATTAGGTGCACCAGATATAGCTTTTCCTCGTATAAATAATATAAGATTTTGAATATTGCCACCATCTATTACATTATTATTAGCAAGTAGTATAGTAGAAAACGGAGCTGGTACAGGCTGAACTGTTTATCCTCCTCTTTCTGCTGGTATTGCTCATGGAGGAGCTTCTGTAGATTTAGCAATTTTTTCTCTTCATTTAGCTGGAATTTCTTCAATTCTAGGTGCAGTAAATTTTATTACAACAGTAATTAATATACGATCTATTGGAATTACATTTGACCGAATACCTTTATTTGTATGATCAGTTGTAATCACAGCAATTTTATTATTACTATCTTTACCCGTATTAGCAGGAGCTATTACCATACTTTTAACAGATCGAAATTTAAATACTTCATTTTTTGACCCAGCAGGAGGAGGAGACCCAATTTTGTATCAACATTTATTTTGATTTTTTGGTCACCCTGAAGTTTACTGTT
>C01_1-1
AACCTGGTCAACAAATCATAAAGATATTGGAACACTTTATTTCATTTTTGGGGCGTGAGCAGGAATAGTAGGAACTTCTCTTAGAATACTAGTACGAATAGAATTAGGACACCCAGGTTCTTTAATTGGAGATGACCAAATTTATAATGTTATTGTTACAGCTCATGCTTTTGTAATAATTTTTTTTATAGTAATACCAATTATAATTGGAGGGTTTGGAAATTGATTAGTTCCTCTTATACTAGGGGCCCCTGATATAGCTTTCCCACGAATGAATAATATAAGTTTTTGAATACTACCTCCTTCTATTACATTATTACTAGCTAGTAGTATGGTTGAAAACGGAGCTGGAACAGGTTGAACTGTTTATCCTCCTCTTTCTTCAGGAATTGCTCATGGAGGAGCTTCTGTAGATTTAGCTATTTTTTCACTACACCTAGCTGGAATTTCTTCAATTTTAGGAGCAGTAAATTTTATTACTACAGTTATTAATATACGATCAGTAGGAATTACTTTTGATCGAATACCTTTATTTGTGTGATCTGTTGTAATTACAGCAGTTTTATTATTATTATCTTTACCGGTATTAGCTGGAGCTATTACTATACTTCTAACAGATCGAAATCTTAATACTTCATTTTTTGACCCTGCCGGAGGGGGAGACCCTATCTTATATCAACATTTATTTTGATTTTTTGGTCACCCTGAAGTTTAAGGTT
>D01_1-1
AACTCGGTCAACAAATCATAAAGATATTGGAACTCTTTATTTCATTTTCGGAGCTTGAGCCGGTATAATTGGTACTTCTCTTAGAATTTTAATTCGAATAGAGTTAGGCCACCCAGGTGCTTTAATTGGGGATGACCAAATTTATAATGTAATCGTAACAGCACATGCTTTTGTAATAATTTTTTTTATAGTAATACCTATTATAATTGGAGGATTTGGTAATTGACTTGTTCCATTAATATTAGGAGCCCCTGATATAGCTTTTCCTCGAATAAATAATATAAGTTTCTGAATACTTCCCCCTTCTATTACTTTATTATTAGCTAGTAGTATAGTAGAAAACGGAGCTGGTACAGGATGAACTGTTTATCCTCCTTTATCTTCAGGAATTGCTCATGGAGGAGCTTCTGTTGATTTAGCAATTTTTTCATTACACCTAGCTGGAATTTCATCAATTTTAGGAGCAGTAAATTTTATTACAACTGTAATTAACATACGATCAATTGGAATTACATTTGACCGTATACCTTTATTTGTTTGATCAGTAGTAATTACTGCTGTTTTACTATTACTATCATTACCAGTTCTTGCAGGAGCCATTACAATACTATTAACAGACCGAAATTTAAATACTTCTTTTTTTGACCCTGCCGGGGGAGGAGACCCTATTTTATATCAACATTTATTTTGATTTTTTGGTCACCCTGAAGTTTAGAGTT
>E01_1-1
AAGCAGGTCAACAAATCATAAAGATATTGGTACTTTATATTTTATTTTCGGAGCATGAGCTGGTATAATTGGTACTTCTCTAAGAATTTTAATTCGAATAGAACTAGGACATCCAGGTGCTTTAATTGGAGATGACCAAATCTATAATGTAATTGTAACAGCTCATGCTTTTGTAATAATTTTTTTTATAGTAATACCCATTATAATTGGAGGATTCGGTAATTGACTTGTTCCATTGATATTAGGTGCCCCTGATATAGCTTTTCCTCGAATAAACAATATAAGTTTTTGAATATTACCCCCATCAATTACTATATTATTAGCTAGTAGTATAGTAGAAAACGGAGCTGGGACTGGATGAACTGTTTACCCACCTTTATCTTCAGGAATTGCCCATGGTGGAGCTTCTGTAGATTTAGCAATTTTTTCATTACACCTAGCAGGTATCTCATCAATTCTAGGTGCAGTTAATTTCATCACGACTGTTATTAATATACGATCAGTTGGAATTACATTTGACCGAATACCCCTATTTGTTTGATCAGTTGTAATTACTGCTATTTTATTACTACTTTCATTGCCAGTTCTAGCTGGTGCAATTACAATATTATTGACAGATCGAAATTTAAATACATCTTTTTTTGACCCTGCTGGAGGAGGTGACCCTATTTTATATCAACACTTATTTTGATTTTTTGGTCACCCTGAAGTTTATGCTT
>F01_1-1
AAGGTGGTCAACAAATCATAAAGATATTGGAACACTTTATTTTATTTTCGGTGCTTGAGCTGGAATAGTAGGAACTTCTCTTAGTATATTAGTACGTATAGAATTAGGCCACCCAGGTTCATTAATTGGGGATGACCAAATTTATAATGTAATCGTAACTGCACATGCTTTTGTAATAATTTTTTTTATAGTTATACCAATTATAATTGGAGGATTTGGAAATTGATTAGTTCCTTTAATGTTAGGAGCCCCTGATATAGCATTCCCTCGAATAAATAATATGAGATTTTGAATACTCCCCCCATCAATTACACTTTTACTAACAAGAAGTATAGTGGAAAGTGGAGCCGGGACAGGTTGAACAGTTTATCCACCTTTATCTTCAGGAATTGCCCATGGAGGAGCCTCTGTTGATTTAGCTATTTTTTCATTACATCTTGCTGGAATTTCCTCTATTTTAGGAGCTGTAAATTTTATTACAACAGTAATTAATATACGATCAGTAGGAATTACATTTGACCGAATACCATTATTTGTGTGATCTGTCTTAATTACAGCTATTTTATTATTACTTTCTTTACCAGTTCTTGCTGGAGCTATTACCATACTTTTAACAGATCGAAATTTAAATACATCATTTTTCGACCCAGCAGGAGGTGGGGACCCAATTTTGTATCAACATTTATTTTGATTTTTTGGTCACCCTGAAGTTTAACCTT
>B02_1-1
ACAGAGGTCAACAAATCATAAAGATATTGGAACTCTATATTTTATTTTTGGTGCTTGAGCTGGTATAGTAGGAACTTCTTTAAGTATTTTAGTACGAGCTGAATTAGGACATCCTGGAGCACTAATTGGTGATGATCAAATTTATAATGTAATTGTTACAGCTCATGCATTTATTATAATTTTTTTTATAGTAATACCTATTATAATTGGTGGATTTGGAAATTGATTAGTTCCATTAATATTAGGAGCACCTGATATAGCATTTCCACGAATAAATAATATAAGATTCTGGATATTACCACCATCATTAACATTATTATTAACAAGAAGAATAGTAGAAAACGGAGCTGGAACAGGATGAACTGTTTACCCACCTCTATCTTCTTCAATTGCTCACAGAGGTGCATCAGTTGATTTAGCTATTTTTTCTTTACATTTAGCAGGAATTTCATCTATTTTAGGAGCTGTAAATTTTATTACAACTATTATTAATATACGATCAACTGGAATTACATTTGATCGAATACCTTTATTTGTTTGATCTGTATTAATTACTGCTATTTTATTATTACTTTCTCTTCCTGTTTTAGCTGGAGCTATTACTATATTATTAACAGATCGAAATTTAAATACATCTTTTTTTGACCCTTCAGGAGGAGGAGACCCAATTTTATACCAACATTTATTTTGATTTTTTGGTCACCCTGAAGTTTATCTGT
>C02_1-1
ACCATGGTCAACAAATCATAAAGATATTGGAACCTTATATTTTATTTTTGGGGCATGGGCTGGAATAGTAGGAACTTCTTTAAGTATATTAATTCGAACAGAATTAGGTCAACCCGGATCTTTAATTGGAGATGACCAAATTTATAATGTTATTGTTACAGCTCACGCTTTTATCATAATTTTTTTTATAGTAATACCTATTATAATTGGAGGATTTGGGAATTGATTAGTACCCCTAATACTAGGAGCCCCTGATATAGCTTTTCCCCGAATAAATAATATAAGATTCTGACTTTTACCCCCCTCTCTTTCTTTACTATTAGCCAGATCTATAGTAGAAAGTGGTGCGGGTACGGGATGAACAGTTTATCCCCCCCTATCCTCAGGAATTGCACATAGAGGAGCATCAGTAGATTTAGCTATTTTTTCTTTACATTTAGCAGGGGTATCCTCTATTTTAGGAGCTGTAAATTTTATTACAACAGTTATTAATATACGATCTCCAGGAATTTCTTTTGATCGTATACCTTTATTTGTGTGATCAGTTGTTATTACAGCCCTTTTACTTTTATTATCTCTCCCTGTTCTAGCAGGAGCTATCACAATATTATTAACAGATCGAAATTTAAACACATCCTTTTTTGATCCTGCGGGAGGAGGAGATCCTATTTTATATCAACATTTATTTTGATTTTTTGGTCACCCTGAAGTTTAATGGT
>D02_2-1
ACCTAGGTCAACAAATCATAAAGATATTGGAACTTTATATTTTATATTTGGAGCTTGAGCCGGAATAGTTGGTACATCTTTAAGTATATTAATTCGTACAGAATTAGGTCACCCAGGTTCATTAATTGGTGATGACCAAATTTATAATGTTATTGTTACAGCCCATGCATTTATTATAATTTTTTTTATAGTAATGCCAATTATAATTGGAGGATTTGGAAATTGATTAGTTCCTTTAATATTGGGAGCCCCAGATATAGCTTTTCCTCGTATAAATAATATAAGTTTTTGATTATTACCCCCCTCACTATCCTTATTATTAGCTAGTAGCATAGTAGACAATGGGGCCGGTACTGGGTGAACAGTTTATCCCCCCCTATCTTCTAATATTGCCCATAGAGGAGCTTCAGTTGACTTAGCTATTTTTTCATTACATTTAGCAGGAGTTTCTTCTATTCTAGGGGCTGTAAATTTTATTACAACAGTTATTAATATACGATCCCCTGGAATTTCATTAGATCGAATACCTTTATTTGTATGATCAGTAGCTATTACAGCCTTATTACTTTTATTATCATTACCTGTTCTTGCTGGAGCTATTACTATACTACTTACAGATCGAAATTTAAATACTTCATTCTTTGACCCTGCGGGAGGAGGAGACCCTATTCTATACCAACACTTATTTTGATTTTTTGGTCACCCTGAAGTTTATAGGT
>E02_1-1
ACGAAGGTCAACAAATCATAAAGATATTGGAACTTTATATTTTATATTTGGAGCTTGAGCCGGAATAGTTGGTACATCTTTAAGTATATTAATTCGTACAGAATTAGGTCACCCAGGTTCATTAATTGGTGATGACCAAATTTATAATGTTATTGTTACAGCCCATGCATTTATTATAATTTTTTTTATAGTAATGCCAATTATAATTGGAGGATTTGGAAATTGATTAGTTCCTTTAATATTGGGAGCCCCAGATATAGCTTTTCCTCGTATAAATAATATAAGTTTTTGATTATTACCCCCCTCACTATCCTTATTATTAGCTAGTAGCATAGTAGACAATGGGGCCGGTACTGGGTGAACAGTTTATCCCCCCCTATCTTCTAATATTGCCCATAGAGGAGCTTCAGTTGACTTAGCTATTTTTTCATTACATTTAGCAGGAGTTTCTTCTATTCTAGGGGCTGTAAATTTTATTACAACAGTTATTAATATACGATCCCCTGGAATTTCATTAGATCGAATACCTTTATTTGTATGATCAGTAGCTATTACAGCCTTATTACTTTTATTATCATTACCTGTTCTTGCTGGAGCTATTACTATACTACTTACAGATCGAAATTTAAATACTTCATTCTTTGACCCTGCGGGAGGAGGAGACCCTATTCTATACCAACACTTATTTTGATTTTTTGGTCACCCTGAAGTTTATTCGT
>G02_1-1
ACTGTGGTCAACAAATCATAAAGATATTGGAACTTTATATTTTATTTTTGGGGCATGAGCAGGAATAGTGGGAACCTCCCTAAGTATATTAATTCGGACCGAACTAGGACAACCAGGGTCATTAATTGGAGATGACCAAATTTATAATGTTATTGTTACTGCACATGCCTTTATTATAATTTTTTTTATAGTAATACCTATTATAATTGGAGGATTTGGAAATTGATTAGTCCCACTAATACTAGGAGCCCCTGATATAGCTTTTCCTCGAATAAATAATATAAGATTTTGACTTTTACCCCCATCCCTTTCCTTACTATTAGCTAGTTCTATAGTAGAAAGTGGGGCAGGAACTGGTTGAACAGTTTATCCCCCTCTATCTTCAGGTATTGCCCATAGAGGGGCATCAGTAGATTTAGCAATTTTTTCTTTACATTTAGCGGGAGTATCCTCTATTTTAGGAGCTGTAAATTTTATTACTACAGTAATTAATATACGATCTCCAGGTATTTCTTTTGACCGAATACCTTTATTTGTGTGATCTGTTGTAATTACTGCTCTACTACTTTTATTATCTCTCCCCGTTTTAGCAGGAGCCATTACAATATTATTAACTGACCGAAATTTAAATACATCCTTTTTTGATCCCGCAGGAGGAGGAGATCCTATTTTATATCAACATTTATTTTGATTTTTTGGTCACCCTGAAGTTTAACAGT
>H02_1-1
AGAACGGTCAACAAATCATAAAGATATTGGTACTCTTTATTTTATTTTTGGAGCTTGAGCCGGAATAGTGGGAACATCTCTTAGTATATTAATTCGAATAGAATTAGGTCATCCTGGAGCATTAATTGGTAACGATCAAATTTATAATGTTATTGTTACAGCTCATGCTTTTGTTATAATTTTTTTTATAGTTATACCTATTATAATTGGTGGTTTTGGTAATTGATTAGTACCTTTAATATTAGGAGCACCTGATATAGCTTTCCCTCGAATAAATAATATAAGATTCTGAATACTTCCTCCTTCTTTAACTTTATTATTATCAAGTAGTATAGTAGAAAACGGAGCTGGAACTGGTTGAACAGTTTACCCCCCTCTCTCATCAGGAATTGCCCATAGTGGTGCATCAGTTGACTTAGCTATTTTTTCTCTACACTTAGCCGGAATCTCATCTATTTTAGGAGCAGTAAATTTTATTACAACAGTAATTAATATACGAGCTACAGGAATTTCATTTGACCGAATACCTCTTTTTGTATGATCAGTACTAATTACAGCTGTTCTATTATTACTTTCTTTACCAGTATTAGCAGGTGCTATTACTATACTATTAACTGATCGAAATTTAAATACATCCTTTTTTGACCCTGCTGGAGGAGGAGATCCAATTTTATATCAACATTTATTTTGATTTTTTGGTCACCCTGAAGTTTAGTTCT
>A03_1-1
AGACAGGTCAACAAATCATAAAGATATTGGAACTTTATATTTTATCTTTGGAGCATGATCTGGAATAGTAGGTACCTCATTAAGAATTTTAGTTCGAGCTGAATTAGGTCACCCAGGAGCATTAATTGGCGACGATCAAATTTATAATGTAATTGTAACTGCCCATGCATTTGTAATAATTTTTTTTATAGTAATACCAATCATAATTGGAGGATTTGGAAATTGACTTGTTCCACTAATACTAGGGGCCCCAGATATAGCCTTTCCTCGAATAAACAATATAAGTTTTTGAATATTACCTCCCTCTTTAACTCTATTATTAGCTAGTAGTATAGTAGAAAATGGGGCTGGGACAGGATGAACTGTTTACCCTCCACTATCTTCAGGAATTGCTCATGGAGGAGCCTCTGTTGATTTAGCAATTTTTTCTCTTCATTTAGCAGGTATTTCTTCTATTTTAGGAGCTGTAAATTTCATTACAACAGTTATTAATATACGATCATCAGGTATTACTCTTGATCGAATACCTCTATTTGTATGATCAGTAGTTATTACAGCTATTTTATTATTATTATCTCTACCAGTTTTAGCCGGAGCTATTACTATACTTTTAACAGATCGAAATTTAAATACATCATTTTTTGACCCAGCAGGAGGAGGAGATCCAATTCTTTATCAACACTTATTTTGATTTTTTGGTCACCCTGAAGTTTATGTCT
>B03_1-1
AGAGTGGTCAACAAATCATAAAGATATTGGAACTTTATATTTTATTTTTGGTGCTTGATCTGGTATAGTTGGTACTTCATTAAGAATTTTAGTACGAGCTGAATTAGGTCATCCAGGTGCATTAATTGGTGATGATCAAATTTATAATGTAATTGTAACTGCTCATGCATTTGTAATAATTTTTTTTATAGTAATACCAATCATAATTGGAGGATTTGGAAATTGACTTGTTCCATTAATATTAGGTGCCCCTGATATAGCTTTTCCCCGAATAAATAATATAAGTTTTTGAATACTGCCTCCTTCTCTTACTTTATTATTAGCAAGAAGTATAGTAGAAAATGGAGCTGGGACTGGATGAACTGTTTACCCTCCTTTATCCTCAGGAATCGCTCATGGAGGAGCCTCTGTTGATTTAGCAATTTTTTCTTTACATTTAGCAGGTATTTCTTCTATTTTAGGAGCTGTAAATTTCATTACAACAGTAATTAATATACGATCTTCAGGTATCACACTTGATCGAATACCTTTATTTGTTTGATCAGTAGTAATTACTGCTATCTTATTATTACTTTCTTTACCAGTTTTAGCAGGAGCTATTACTATACTATTAACAGATCGAAATTTAAATACTTCATTTTTTGATCCTGCAGGAGGTGGTGATCCTATTCTTTATCAACATCTATTCTGATTTTTTGGTCACCCTGAAGTTTAACTCT
>C03_1-1
AGATGGGTCAACAAATCATAAAGATATTGGAACTCTTTATTTTATTTTTGGAGCTTGAGCAGGTATAGTAGGAACATCCCTAAGAATGTTAATTCGAACAGAATTAGGGCATCCTGGGGCATTAATTGGGGATGACCAAATTTATAATGTAATTGTAACTGCTCATGCATTTGTAATAATTTTTTTTATAGTAATACCTATTATAATTGGGGGGTTCGGAAATTGACTTGTTCCCCTAATATTAGGAGCCCCAGATATAGCATTTCCTCGAATAAATAATATAAGATTTTGAATATTACCCCCTTCTTTAACCTTATTATTAGCTAGAAGTATAGTTGAAAACGGAGCAGGAACAGGATGAACTGTTTATCCCCCTCTTTCGTCTGGAATCGCCCATGGAGGGGCTTCTGTTGATTTAGCTATTTTTTCCTTACATTTAGCAGGAATTTCTTCAATTTTAGGAGCCGTAAATTTTATTACAACTGTAATTAATATACGATCTAATGGAATTACTTTAGACCGAATACCCCTATTTGTATGATCAGTTGTAATTACTGCTATTCTTTTACTTTTATCTTTACCAGTTTTAGCTGGAGCTATTACTATACTTTTAACTGACCGAAATTTAAATACTTCATTTTTTGACCCTGCAGGAGGAGGAGACCCTATTTTATACCAACATTTATTTTGATTTTTTGGTCACCCTGAAGTTTACATCT
>D03_1-1
AGCTTGGTCAACAAATCATAAAGATATTGGAACTTTATATTTTCTTTTCGGAGCTTGAGCCGGAATAGTAGGAACATCTTTAAGTATATTAATTCGAACAGAATTAGGTCATCCCGGCTCTCTTATTGGTGATGACCAAATTTATAATGTAATTGTTACTGCTCACGCTTTTGTAATAATTTTTTTTATAGTAATACCTATTATAATCGGGGGATTTGGAAATTGATTAGTACCATTAATATTGGGAGCTCCTGATATAGCTTTCCCCCGAATAAATAATATAAGTTTCTGAATATTACCCCCTTCTTTAACATTATTATTAGCTAGTAGAATAGTTGAAAATGGAGCAGGAACAGGATGAACAGTTTATCCACCCCTATCTTCAGGAATTGCTCATGGAGGGGCTTCTGTTGATTTAGCCATTTTTTCTTTACACTTAGCAGGAATTTCTTCTATTTTAGGAGCTGTAAATTTTATTACTACTGTCATTAATATACGATCAAGAGGAATTACTTTAGACCGAATACCTTTATTTGTTTGATCCGTAGTAATTACTGCTATTTTATTACTTCTCTCTCTCCCAGTTTTAGCTGGAGCTATTACTATATTACTTACTGATCGAAATTTAAATACTTCTTTTTTCGACCCAGCAGGAGGAGGAGACCCAATTTTATACCAACATTTATTTTGATTTTTTGGTCACCCTGAAGTTTAAAGCT
>E03_1-1
AGGATGGTCAACAAATCATAAAGATATTGGAACATTATATTTTCTTTTTGGAGCATGAGCAGGAATAGTGGGTACATCCTTAAGTATATTAATTCGAACAGAATTAGGACACCCAGGATCTCTTATTGGAGATGATCAAATTTATAACGTAATTGTTACAGCTCATGCTTTTGTAATAATTTTTTTCATAGTAATGCCCATTATAATTGGAGGATTCGGAAATTGATTAGTGCCCTTAATATTAGGAGCCCCCGATATAGCTTTCCCCCGAATAAATAACATAAGTTTCTGAATATTACCCCCCTCTCTTACCCTTTTATTAGCTAGAAGAATAGTTGAAAATGGAGCAGGAACAGGTTGAACTGTTTACCCACCCTTATCTTCAGGTATCGCCCATGGAGGGGCTTCTGTTGATTTAGCTATTTTTTCACTACACTTAGCAGGGATTTCTTCTATTTTAGGAGCAGTAAATTTTATTACTACAGTTATTAATATACGATCAAAAGGAATTACTTTTGATCGAATACCTCTTTTTGTTTGATCAGTTTTAATTACTGCTATTTTATTACTTTTATCTCTTCCAGTTTTAGCTGGAGCTATTACTATATTATTAACAGACCGAAATTTAAACACTTCATTCTTTGATCCTGCAGGAGGAGGAGACCCAATTTTATATCAACATTTATTTTGATTTTTTGGTCACCCTGAAGTTTAATCCT
>F03_1-1
AGTAGGGTCAACAAATCATAAAGATATTGGAACACTATACTTCATATTCGGAGCTTGAGCCGGAATAGTAGGCACATCTCTAAGAATACTAATTCGAACTGAATTAGGACACCCAGGCTCATTAATTGGAGATGACCAAATTTATAATGTAATCGTTACTGCACATGCTTTTGTAATAATTTTTTTTATAGTTATACCTATTATAATTGGAGGATTTGGAAACTGATTAATTCCCCTTATACTTGGAGCTCCTGACATAGCATTCCCACGAATAAATAATATAAGATTTTGAATACTCCCCCCATCTTTAACCCTCCTATTAGCTAGAAGAATAGTCGAAAATGGAGCAGGAACAGGATGAACTGTTTATCCCCCCCTATCATCAGGTATTGCCCATAGAGGAGCTTCAGTAGATCTAGCTATTTTTTCTCTACATTTAGCAGGAATTTCTTCTATTTTAGGGGCTGTAAACTTTATCACCACTGTAATTAATATACGATCAACAGGTATCACATTTGACCGAATGCCTTTATTTGTATGATCAGTATTAATTACTGCTATCTTATTACTTTTATCTCTACCTGTATTAGCAGGAGCTATTACTATACTACTAACAGACCGAAACCTAAATACATCATTTTTCGACCCCGCGGGAGGAGGAGACCCAGTCCTATACCAACACTTATTTTGATTTTTTGGTCACCCTGAAGTTTACTACT
>G03_1-1
AGTCTGGTCAACAAATCATAAAGATATTGGAACTCTTTATTTTATTTTTGGAGCTTGAGCAGGTATAGTAGGGACATCTTTAAGAATGTTAATTCGAACAGAATTAGGACATCCCGGAGCATTAATTGGAGATGACCAAATCTATAATGTAATTGTAACTGCTCATGCATTTGTAATAATTTTTTTTATAGTAATACCTATTATAATTGGAGGATTTGGAAATTGACTTGTCCCTCTAATATTAGGAGCACCAGATATAGCCTTTCCTCGAATAAATAATATAAGATTTTGAATATTACCACCTTCTTTAACTCTATTATTAGCTAGAAGTATAGTTGAAAATGGGGCAGGAACAGGATGAACTGTTTACCCCCCTCTTTCATCAGGAATCGCCCATGGAGGAGCTTCTGTTGATTTAGCTATTTTTTCTTTGCACTTAGCAGGAATTTCTTCAATTTTAGGAGCTGTAAATTTTATTACAACTGTAATTAATATACGATCTAACGGAATCACTTTAGACCGAATACCTTTATTTGTATGATCAGTTGTAATTACTGCTATTCTCTTACTTTTATCTTTACCAGTTTTAGCTGGAGCTATTACCATACTTTTAACTGACCGAAATTTAAATACTTCATTTTTTGACCCTGCGGGAGGAGGAGATCCTATTTTATACCAACATTTATTTTGATTTTTTGGTCACCCTGAAGTTTAAGACT
>H03_2-2
AGTGAGGTCAACAAATCATAAAGATATTGGAACTCTTTATTTTATTTTTGGAGCTTGAGCAGGTATAGTAGGGACATCTTTAAGAATGTTAATTCGAACAGAATTAGGACATCCCGGAGCATTAATTGGAGATGACCAAATCTATAATGTAATTGTAACTGCTCATGCATTTGTAATAATTTTTTTTATAGTAATACCTATTATAATTGGAGGATTTGGAAATTGACTTGTCCCTCTAATATTAGGAGCACCAGATATAGCCTTTCCTCGAATAAATAATATAAGATTTTGAATATTACCACCTTCTTTAACTCTATTATTAGCTAGAAGTATAGTTGAAAATGGGGCAGGAACAGGATGAACTGTTTACCCCCCTCTTTCATCAGGAATCGCCCATGGAGGAGCTTCTGTTGATTTAGCTATTTTTTCTTTGCACTTAGCAGGAATTTCTTCAATTTTAGGAGCTGTAAATTTTATTACAACTGTAATTAATATACGATCTAACGGAATCACTTTAGACCGAATACCTTTATTTGTATGATCAGTTGTAATTACTGCTATTCTCTTACTTTTATCTTTACCAGTTTTAGCTGGAGCTATTACCATACTTTTAACTGACCGAAATTTAAATACTTCATTTTTTGACCCTGCGGGAGGAGGAGATCCTATTTTATACCAACATTTATTTTGATTTTTTGGTCACCCTGAAGTTTATCACT
>A04_1-2
AGTTCGGTCAACAAATCATAAAGATATTGGCACTTTATATTTTATATTCGGAGCATGAGCCGGAATAGTTGGAACGTCACTAAGAATATTAATCCGAACAGAATTAGGCCACCCCGGTTCATTAATTGGAGATGATCAAATTTACAACGTTATTGTTACTGCTCATGCTTTCGTAATAATCTTTTTCATAGTAATACCTATTATAATTGGAGGATTCGGCAATTGATTAGTTCCCCTTATATTAGGAGCTCCTGATATAGCTTTCCCCCGAATAAACAATATAAGATTCTGAATACTACCACCCTCACTTACGCTACTATTAACTAGTAGAATAGTTGAAAATGGGGCAGGAACTGGATGAACAGTTTACCCCCCCCTTTCTTCAGGAATAGCTCATGGAGGAGCCTCTGTTGATTTAGCAATTTTTTCTTTACACTTAGCTGGCATTTCTTCTATTTTAGGAGCCGTAAATTTTATTACAACCGTAATCAACATACGTTCTATAGGAATTACATTAGACCGAATACCACTATTTGTATGATCTGTAATAATCACTGCAATTTTATTGTTATTATCTTTACCCGTACTTGCTGGAGCTATTACAATATTACTAACAGATCGAAACCTTAATACATCATTTTTCGACCCCGCGGGAGGAGGAGATCCAATTTTATACCAGCATCTATTTTGATTTTTTGGTCACCCTGAAGTTTAGAACT
>B04_1-1
ATACCGGTCAACAAATCATAAAGATATTGGAACTCTTTATTTTATTTTTGGGGCTTGAGCAGGTATAGTAGGAACATCCCTAAGAATATTAATTCGAACAGAACTAGGACATCCAGGAGCCCTAATTGGAGATGACCAAATTTATAATGTAATTGTAACTGCCCATGCATTTGTAATAATTTTTTTTATAGTAATACCTATTATAATTGGAGGGTTCGGAAATTGACTTGTTCCTCTAATATTAGGAGCCCCAGATATAGCATTTCCTCGAATAAATAATATAAGATTTTGAATATTACCCCCTTCTTTAACCCTCTTATTAGCTAGAAGAATAGTTGAAAATGGGGCAGGAACAGGTTGAACTGTTTACCCCCCTCTTTCCTCAGGAATTGCCCATGGAGGAGCTTCTGTTGATTTAGCTATTTTTTCTTTACATTTAGCAGGAATTTCTTCAATTTTAGGAGCAGTAAATTTTATTACAACTGTAATTAATATACGATCTAATGGAATCACTTTAGACCGAATACCTTTATTTGTGTGATCAGTTGTAATTACTGCTATTCTTTTACTTCTATCTCTTCCAGTTTTAGCCGGAGCTATTACAATACTTTTAACTGACCGAAATTTAAATACTTCTTTTTTTGACCCAGCAGGTGGGGGAGATCCTATTCTATATCAACACTTATTTTGATTTTTTGGTCACCCTGAAGTTTAGGTAT
>D04_1-1
CAAAGGGTCAACAAATCATAAAGATATTGGAACTTTATATTTTATTTTTGGAGCCTGAGCAGGAATAGTAGGAACATCCCTCAGTATACTAATTCGAACGGAATTAGGACACCCAGGATCTCTAATTGGGGATGACCAAATTTATAATGTAATTGTCACTGCACATGCTTTTGTTATAATTTTTTTTATAGTAATACCTATTATAATTGGGGGATTTGGAAATTGACTTGTTCCCCTAATATTAGGAGCCCCTGATATAGCTTTCCCACGAATAAATAATATAAGTTTTTGAATATTACCCCCATCTCTTACATTACTATTAGCAAGTAGTATAGTTGAAAATGGAGCAGGAACAGGATGAACAGTTTACCCCCCACTATCATCAGGGATTGCTCATGGAGGAGCTTCAGTTGATTTAGCAATTTTCTCTCTACATTTAGCTGGAATTTCCTCTATTTTAGGAGCTGTAAATTTTATTACTACTGTTATTAATATACGGTCTAGAGGAATTACACTAGATCGCATACCTCTATTTGTGTGATCAGTTGTAATTACAGCTATTTTATTACTTTTATCTTTACCAGTTTTAGCAGGAGCTATTACTATATTATTAACTGACCGAAATTTAAATACTTCCTTTTTTGACCCTGCAGGAGGAGGAGACCCAATTCTTTACCAACACTTATTTTGATTTTTTGGTCACCCTGAAGTTTACTTTG
>E04_1-1
CAACTGGTCAACAAATCATAAAGATATTGGAACTTTATACTTCTTATTTGGGGCTTGAGCAGGAATAGTTGGCACATCCCTAAGTATATTAATTCGTACTGAATTAGGACATCCAGGATCTTTAATTGGAGATGACCAAATTTATAATGTTATTGTTACCGCACATGCTTTTGTAATAATTTTTTTTATAGTAATACCTATTATAATCGGAGGATTTGGGAATTGACTTGTACCCCTAATATTAGGAGCCCCCGATATAGCCTTCCCTCGAATAAATAATATAAGTTTTTGAATACTTCCCCCCTCTCTTACTCTTCTATTAGCTAGAAGCATAGTTGAAAACGGAGCAGGAACAGGGTGAACTGTTTATCCCCCCCTATCTTCAGGAATTGCCCACGGAGGGGCTTCTGTTGATTTAGCAATTTTCTCTCTACATTTAGCAGGAATTTCTTCTATTTTAGGAGCTGTAAATTTTATTACAACTGTAATTAATATACGCTCTAGAGGAATTACTTTAGATCGTATACCCTTATTTGTGTGATCTGTTGTAATTACCGCTATTTTATTACTTCTATCTCTTCCAGTACTTGCCGGAGCAATTACTATACTTTTAACAGACCGAAACCTTAATACCTCTTTTTTCGACCCCGCAGGAGGGGGAGACCCAATTTTATACCAACACTTATTTTGATTTTTTGGTCACCCTGAAGTTTAAGTTG
>F04_1-1
CAATCGGTCAACAAATCATAAAGATATTGGAACTTTATACTTTTTATTTGGAGCTTGAGCAGGAATAGTCGGTACATCCCTAAGTATATTAATTCGCACTGAATTAGGACATCCAGGATCTTTAATTGGAGATGACCAAATTTATAATGTTATTGTTACTGCACATGCTTTTGTAATAATTTTTTTTATAGTAATACCTATTATAATCGGAGGATTTGGAAATTGACTTGTACCCCTAATATTAGGAGCCCCCGATATAGCCTTCCCTCGAATAAATAATATAAGTTTTTGAATACTCCCCCCTTCTCTTACTCTTCTATTAGCTAGAAGCATAGTTGAAAATGGAGCAGGAACGGGTTGAACTGTTTACCCCCCTTTATCTTCAGGAATTGCCCACGGAGGAGCTTCCGTTGATTTAGCCATTTTCTCTTTACATTTAGCGGGAATTTCTTCTATCCTAGGAGCTGTAAATTTTATTACAACTGTAATCAATATGCGCTCTAGAGGAATTACTTTAGACCGAATACCTTTATTTGTGTGATCTGTTGTAATTACAGCTATCTTATTACTTTTGTCTCTTCCAGTACTTGCCGGAGCAATTACTATACTTTTAACGGATCGAAACCTTAATACCTCTTTTTTCGACCCCGCAGGAGGGGGAGACCCAATTTTATACCAACATTTATTTTGATTTTTTGGTCACCCTGAAGTTTAGATTG
>G04_1-1
CAGAAGGTCAACAAATCATAAAGATATTGGAACTTTATATTTCTTATTTGGGGCATGAGCTGGAATAGTCGGAACATCTTTAAGAATATTAATTCGAACTGAACTAGGCCACCCAGGATCTCTAATTGGAGATGACCAAATTTACAACGTAATTGTTACTGCACATGCTTTTGTAATAATTTTTTTTATGGTAATACCTATTATAATTGGGGGATTTGGAAATTGATTAGTCCCATTAATATTAGGAGCACCAGATATAGCTTTCCCACGAATAAATAATATAAGATTCTGAATACTCCCCCCTTCTTTAACATTATTATTAACTAGTAGAATAGTTGAAAATGGGGCAGGAACTGGATGAACAGTTTATCCACCCCTCTCATCCGGGATTGCTCATGGAGGAGCATCTGTAGACTTAGCTATTTTTTCTCTACATTTAGCAGGTATTTCTTCTATTTTAGGGGCAGTAAATTTTATTACAACAGTAATTAATATACGTTCTAGAGGAATTACTTTAGATCGAATACCCCTATTTGTCTGATCTGTAGTAATTACTGCTATTTTACTTCTTCTATCCCTACCCGTATTAGCCGGAGCTATTACTATATTATTAACAGATCGAAATTTAAATACCTCATTTTTTGACCCCGCAGGTGGAGGAGACCCTATTTTATACCAACATTTATTTTGATTTTTTGGTCACCCTGAAGTTTATTCTG
>H04_1-1
CATACGGTCAACAAATCATAAAGATATTGGAACATTATATTTCATATTTGGTGCCTGAGCCGGTATAGTAGGAACGTCCTTAAGTATATTAATTCGAACAGAATTAGGACACCCAGGATCCCTAATTGGAGATGATCAAATTTATAATGTTATCGTAACAGCTCATGCATTTGTAATAATTTTTTTTATAGTAATACCAATTATAATTGGAGGATTCGGAAATTGACTTGTCCCTCTTATACTAGGAGCTCCCGATATAGCTTTTCCCCGAATAAATAATATAAGCTTTTGAATACTACCCCCCTCTCTTACTCTATTATTAGCTAGTAGTATAGTTGAAAACGGAGCTGGAACAGGTTGAACTGTTTACCCCCCCTTATCATCCGGAATCGCCCACGGAGGAGCTTCTGTTGATTTAGCAATTTTTTCTCTTCACTTAGCGGGAATTTCATCAATTCTTGGTGCTGTAAATTTTATTACAACTGTAATTAATATACGATCTAATGGAATTACCTTTGATCGAATACCTCTATTTGTGTGATCTGTTGTAATCACAGCTATTCTACTACTATTATCTTTACCAGTATTAGCTGGAGCTATTACAATATTATTAACAGATCGAAATTTAAATACATCCTTCTTTGACCCTGCTGGAGGTGGAGATCCTATTTTATACCAACATTTATTTTGATTTTTTGGTCACCCTGAAGTTTAGTATG
>A05_1-1
CATCAGGTCAACAAATCATAAAGATATTGGAACCTTATACTTTCTTTTTGGTGCTTGAGCCGGTATAGTCGGGACATCTTTAAGAATACTTATTCGAACTGAATTAGGTCATCCTGGATCTTTAATTGGTGATGATCAAATTTATAACGTAATTGTTACTGCTCACGCATTTGTGATAATTTTTTTCATAGTAATGCCAATTATAATTGGAGGATTTGGTAATTGACTTGTTCCTCTGATATTAGGAGCCCCAGATATAGCCTTCCCCCGAATAAATAATATAAGATTTTGAATATTACCACCCTCCCTTACATTATTATTAGCTAGTAGAATAGTTGAAAACGGAGCAGGAACAGGTTGAACTGTTTATCCCCCTCTATCCTCAGGAATTGCCCATGGAGGAGCTTCTGTTGATTTAGCTATCTTTTCTCTCCACCTAGCAGGAATTTCTTCAATTCTAGGAGCAGTAAATTTTATTACCACTGTAATTAATATACGATCAAGTGGAATCACTTTAGATCGAATACCTTTATTTGTATGATCTGTAGTAATTACAGCTATTTTACTTCTTCTATCTCTACCCGTTTTAGCCGGAGCCATTACTATACTACTTACAGATCGGAATTTAAATACCTCATTTTTTGATCCCGCAGGAGGAGGTGACCCTATTTTATATCAACATTTATTTTGATTTTTTGGTCACCCTGAAGTTTATGATG
>B05_1-1
CCAATGGTCAACAAATCATAAAGATATTGGAACATTATATTTTATTTTTGGAATTTGAGCAGGAATAGTAGGGACATCATTAAGTTTATTAATTCGTGCTGAATTAGGTAACCCAGGATCATTAATTGGGGATGATCAAATTTATAATACTATTGTTACAGCACATGCTTTTATTATAATTTTTTTTATAGTTATACCAATTATAATTGGAGGATTTGGAAATTGATTAGTACCTTTAATATTAGGAGCTCCTGATATAGCTTTCCCTCGTATAAATAATATAAGATTTTGAATGTTACCTCCCTCATTAACATTATTAATTTCAAGAAGAATTGTAGAAAATGGAGCAGGAACAGGATGAACAGTTTACCCCCCCCTTTCATCTAATATTGCTCACGGAGGAAGTTCAGTAGATTTAGCTATTTTTTCTTTACATCTCGCTGGGATCTCATCTATTTTAGGGGCAATTAATTTTATTACCACTATTATTAATATACGATTAAATAATATATCATTTGATCAAATACCTTTATTTGTATGGGCAGTAGGAATTACAGCTTTCTTATTACTTTTATCTTTACCTGTTTTAGCAGGGGCTATTACTATACTTTTAACAGATCGTAATTTAAATACATCTTTTTTTGACCCTGCTGGTGGGGGAGATCCAATTTTATACCAACATTTATTTTGATTTTTTGGTCACCCTGAAGTTTAATTGG
>C05_1-1
CGATTGGTCAACAAATCATAAAGATATTGGAACACTATACTTCATATTCGGAGCTTGAGCCGGAATAGTAGGCACATCTCTAAGAATACTAATTCGAACTGAATTAGGACACCCAGGCTCATTAATTGGAGATGACCAAATTTATAATGTAATCGTTACTGCACATGCTTTTGTAATAATTTTTTTTATAGTTATACCTATTATAATTGGAGGATTTGGAAACTGATTAATTCCCCTTATACTTGGAGCTCCTGACATAGCATTCCCACGAATAAATAATATAAGATTTTGAATACTCCCCCCATCTTTAACCCTCCTATTAGCTAGAAGAATAGTCGAAAATGGAGCAGGAACAGGATGAACTGTTTATCCCCCCCTATCATCAGGTATTGCCCATAGAGGAGCTTCAGTAGATCTAGCTATTTTTTCTCTACATTTAGCAGGAATTTCTTCTATTTTAGGGGCTGTAAACTTTATCACCACTGTAATTAATATACGATCAACAGGTATCACATTTGACCGAATGCCTTTATTTGTATGATCAGTATTAATTACTGCTATCTTATTACTTTTATCTCTACCTGTATTAGCAGGAGCTATTACTATACTACTAACAGACCGAAACCTAAATACATCATTTTTCGACCCCGCGGGAGGAGGAGACCCAGTCCTATACCAACACTTATTTTGATTTTTTGGTCACCCTGAAGTTTAAATCG
>D05_1-1
CGTATGGTCAACAAATCATAAAGATATTGGTACACTATATTTTATATTTGGGGCTTGAGCAGGAATAGTAGGAACCTCATTAAGTATATTAATTCGAACTGAATTAGGGCACCCAGGATCATTAATTGGAGATGACCAAATTTATAATGTAATTGTAACTGCTCATGCTTTTGTAATAATTTTTTTTATAGTTATACCAATTATAATTGGAGGATTCGGAAATTGATTAGTACCCCTTATATTAGGAGCTCCAGATATAGCTTTTCCACGAATAAATAACATAAGATTTTGAATACTTCCCCCCTCTCTAACTCTTCTATTAGCTAGAAGTATAGTTGAAAATGGTGCAGGAACCGGATGAACGGTTTATCCACCCCTATCATCAGGAATTGCTCACAGAGGAGCTTCTGTAGATTTAGCTATTTTTTCTCTTCATTTAGCAGGTATTTCCTCTATTTTAGGAGCTGTAAATTTTATTACAACTGTAATTAATATACGATCAACAGGAATTACTTTAGATCGAATACCCTTATTTGTTTGATCAGTAATAATCACTGCTATTTTACTACTTCTCTCCTTACCGGTATTAGCAGGAGCTATTACTATACTATTAACAGATCGAAATCTAAATACGTCATTTTTTGATCCCGCAGGAGGAGGAGACCCAGTACTATACCAACACTTATTTTGATTTTTTGGTCACCCTGAAGTTTAATACG
>E05_1-1
CGTTAGGTCAACAAATCATAAAGATATTGGAACATTATATTTTATATTTGGAGCTTGAGCAGGCATAGTAGGAACATCATTAAGTATATTAATTCGAACAGAATTGGGTCACCCAGGATCCCTAATTGGAGATGACCAAATTTATAATGTAATCGTAACAGCCCACGCATTCGTAATAATTTTTTTTATAGTAATACCTATCATAATTGGAGGATTTGGAAACTGACTTGTCCCACTAATATTAGGAGCTCCCGATATAGCCTTCCCCCGAATAAATAATATAAGATTTTGAATACTCCCCCCTTCTCTCACCCTATTATTAGCTAGTAGTATGGTTGAAAACGGAGCTGGAACAGGATGAACTGTTTATCCCCCATTATCATCAGGAATTGCCCATGGAGGAGCTTCTGTTGACTTAGCAATTTTTTCTCTTCATTTAGCAGGAATCTCATCAATTCTAGGTGCTGTAAATTTTATTACAACCGTAATTAATATACGATCTAATGGAATTACCTTTGATCGAATACCCCTATTTGTTTGATCTGTTATAATTACAGCTATCTTACTACTTCTATCCTTACCAGTATTAGCGGGAGCTATCACAATACTATTAACAGACCGAAATCTAAATACGTCATTTTTCGACCCCGCTGGGGGTGGAGACCCTATTCTTTACCAACATTTATTTTGATTTTTTGGTCACCCTGAAGTTTATAACG
>F05_1-1
CTAACGGTCAACAAATCATAAAGATATTGGAACTCTTTATTTTATTTTCGGAGCTTGAGCAGGTATAGTAGGAACATCCTTAAGAATGTTAATTCGAACAGAATTAGGACACCCTGGAGCATTAATTGGAGATGACCAAATCTACAATGTAATTGTAACTGCTCACGCATTTGTAATAATTTTTTTTATAGTAATACCTATTATAATTGGAGGATTTGGAAATTGACTCGTTCCCCTAATACTAGGAGCACCAGATATGGCATTTCCTCGAATAAATAACATAAGATTTTGAATATTACCCCCTTCTTTAACCCTATTATTAGCTAGAAGTATAGTTGAAAACGGAGCAGGAACAGGGTGAACTGTTTATCCCCCTCTCTCGTCAGGAATTGCCCATGGAGGAGCTTCTGTTGATTTAGCCATTTTTTCTTTACACCTAGCAGGAATTTCTTCAATTTTAGGAGCTGTAAATTTTATTACTACTGTAATTAATATACGATCTAACGGAATTACTTTAGACCGAATACCTCTATTTGTGTGATCTGTTGTAATTACTGCTATTCTTTTACTTTTATCTTTACCAGTTTTAGCCGGAGCCATTACTATACTTTTAACTGACCGAAATTTAAATACTTCATTTTTTGACCCCGCAGGAGGAGGAGACCCTATTTTATACCAACACTTATTTTGATTTTTTGGTCACCCTGAAGTTTAGTTAG
>G05_1-1
CTACAGGTCAACAAATCATAAAGATATTGGAACTTTATATTTTATTTTTGGGGCTTGATCAGGGATAGTCGGAACTTCCCTAAGAATTTTAATTCGAGCTGAATTAGGACACCCTGGAGCCTTAATTGGAGATGACCAAATTTATAATGTTATTGTAACAGCTCATGCGTTTATTATAATTTTTTTTATAGTTATACCTATTATAATTGGAGGGTTTGGAAATTGATTAGTTCCTTTAATATTAGGAGCACCAGATATAGCCTTTCTACGAATAAATAATATAAGATTTTGAATACTACCACCATCTTTAACTCTTCTTTTATCAAGAAGAATAGTAGAAAATGGAGCTGGCACAGGTTGAACAGTTTACCCACCTTTATCTTCAGGAATTGCCCATGGGGGAGCATCAGTTGATTTAGCAATTTTTTCTTTACATTTAGCAGGTATTTCATCAATTTTAGGAGCAGTAAATTTTATTACTACAGTAATTAATATACGCGCTACAGGAATTACATTTGACCGAATACCCTTATTTGTATGATCAGTTGTCATTACTGCAATCCTTTTACATTTATCATTACCAGTATTAGCAGGAGCTATTACAATGTTATTGACTGACCGAAATTTAAATACATCATTCTTTGACCCCGCAGGAGGGGGAGACCCAATTTTATACCAACATTTATTTTGATTTTTTGGTCACCCTGAAGTTTATGTAG
>H05_1-1
CTATGGGTCAACAAATCATAAAGATATTGGCACTTTATATTTTATATTTGGAGCTTGAGCAGGTATAGTTGGTACTTCATTAAGCATATTAATTCGGACAGAATTAGGTCATCCCGGCTCATTAATTGGTGATGATCAAATTTATAATGTTATTGTTACAGCTCATGCTTTTGTTATAATTTTTTTTATAGTTATGCCCATTATAATCGGAGGATTTGGTAATTGATTAGTCCCCCTAATATTAGGTGCCCCAGATATAGCTTTTCCTCGAATAAATAATATAAGCTTCTGATTATTACCCCCCTCTTTATCCCTTCTTTTAGCAAGAAGTATAGTAGATAACGGAGCAGGAACAGGTTGAACAGTTTACCCCCCCCTATCTTCTAACATTGCCCATAGAGGGGCATCAGTAGATCTTGCTATTTTTTCTCTTCATTTAGCCGGAATTTCTTCCATTTTAGGAGCTGTAAATTTTATTACTACAGTAATTAATATACGTGCCCCCGGTATTACATTAGATCGTATGCCCCTCTTTGTATGATCTGTTGTAATTACCGCCCTTCTTTTATTATTATCTCTTCCTGTCTTAGCGGGGGCTATTACTATACTATTAACTGATCGTAACCTAAATACCTCTTTTTTTGACCCAGCTGGAGGGGGAGACCCTATTCTTTATCAACACTTATTCTGATTTTTTGGTCACCCTGAAGTTTACATAG
>A06_1-1
CTCAAGGTCAACAAATCATAAAGATATTGGAACTTTATACTTTCTATTTGGTGCTTGAGCAGGAATAGTGGGAACTTCTTTAAGTATATTAATTCGAACTGAATTAGGACATCCTGGCTCTTTAATCGGGGATGATCAAATTTATAATGTAATTGTTACAGCTCATGCTTTTGTAATAATTTTTTTTATAGTTATACCAATTATAATTGGGGGATTTGGAAATTGACTTGTTCCTTTAATATTAGGAGCCCCTGATATGGCATTTCCTCGAATAAATAACATAAGTTTTTGAATACTTCCCCCTTCTCTCACTTTATTATTAACTAGAAGAATAGTTGAAAACGGAGCTGGAACAGGATGAACCGTCTACCCCCCTTTATCTTCAGGTATTGCCCATAGAGGTGCTTCTGTTGATTTAGCTATTTTTTCTCTTCATTTAGCAGGAATTTCTTCAATTCTAGGAGCAGTTAACTTTATTACAACTATTATTAACATACGATCAACAGGAATTTCACTAGATCGAATACCCCTATTTGTATGATCAGTATTAATTACAGCTATTTTACTTTTATTATCATTACCTGTTCTAGCAGGAGCAATTACGATATTACTTACTGATCGAAATCTTAATACTTCTTTTTTTGACCCTGCTGGAGGAGGAGACCCTATTTTATATCAACACTTATTCTGATTTTTTGGTCACCCTGAAGTTTATTGAG
>B06_1-1
CTGATGGTCAACAAATCATAAAGATATTGGAACTTTATATTTTATTTTTGGCGCTTGAGCAGGAATAATTGGAACATCATTGAGAATACTTATTCGAACTGAACTAGGACACCCTGGCTCATTAATTGGAGATGACCAAATTTATAATGTAATTGTCACAGCACACGCTTTTGTAATAATTTTTTTTATAGTAATGCCCATTATAATTGGAGGATTTGGAAATTGATTAGTTCCTTTAATATTAGGAGCACCAGATATAGCTTTTCCCCGAATAAATAACATAAGATTTTGAATACTACCTCCTTCTCTTACTCTTTTATTAACTAGAAGAATAGTAGAAAATGGAGCAGGAACGGGTTGAACTGTTTACCCCCCCTTATCATCAGGAATTGCGCATAGAGGAGCATCTGTTGATCTCGCCATCTTTTCTCTTCACTTAGCAGGAATTTCATCTATTTTAGGGGCAGTTAATTTTATTACTACTATTATTAACATACGATCAAGTGGTATTTCTTTTGATCGTATACCTTTATTTGTATGATCAGTTCTAATTACTGCTATTCTTTTACTTTTATCATTACCTGTACTTGCAGGAGCAATCACAATACTTTTAACAGATCGTAATCTTAATACATCTTTTTTTGACCCAGCGGGGGGAGGAGACCCTATTTTATACCAACATTTATTCTGATTTTTTGGTCACCCTGAAGTTTAATCAG
>C06_1-1
CTGTAGGTCAACAAATCATAAAGATATTGGAACATTATATTTTATTTTTGGAATTTGAGCAGGAATAGTGGGAACTTCTTTAAGTTTATTAATTCGTGCTGAATTAGGAAATCCAGGTTCTTTAATTGGAGATGATCAAATCTATAACACTATTGTTACTGCCCATGCTTTCATTATAATTTTTTTTATAGTAATACCTATTATAATTGGGGGATTTGGTAATTGATTAGTACCATTAATATTAGGAGCACCTGATATAGCTTTCCCCCGTATAAATAATATAAGATTTTGAATACTTCCCCCTTCATTAACACTTTTGATTTCAAGAAGAATTGTTGAAAATGGGGCAGGAACTGGGTGAACAGTTTATCCTCCTTTATCATCTAACATTGCACATGGAGGAAGATCAGTAGATTTAGCTATTTTTTCATTACATCTAGCTGGTATTTCATCTATTTTAGGAGCAATTAATTTTATTACTACTATTATCAATATACGTCTTAATAATATATCATTTGATCAAATACCATTATTTGTATGAGCAGTAGGAATTACAGCTTTCTTATTACTTTTATCATTACCAGTTTTAGCTGGTGCAATTACCATACTTTTAACAGATCGAAATTTAAATACATCATTTTTCGACCCTGCTGGAGGAGGAGACCCTATTCTATATCAACACTTATTTTGATTTTTTGGTCACCCTGAAGTTTATACAG
>D06_1-1
CTTAGGGTCAACAAATCATAAAGATATTGGAACATTATATTTTATTTTTGGAATTTGAGCAGGAATAGTAGGAACATCATTAAGTTTATTAATTCGAGCTGAATTAGGAAATCCTGGATCATTAATTGGAGATGATCAAATTTATAATACTATTGTTACAGCTCATGCTTTTATTATAATTTTTTTTATAGTTATACCAATTATAATTGGAGGATTTGGAAATTGATTAGTACCTTTAATATTAGGAGCTCCAGATATAGCTTTCCCTCGTATAAATAATATAAGATTTTGAATATTACCGCCATCATTAACTTTATTAATTTCAAGAAGAATTGTAGAAAATGGAGCAGGAACAGGATGAACAGTTTACCCACCTTTATCATCTAATATTGCCCATAGAGGAAGTTCAGTAGATTTAGCTATTTTTTCTTTACATTTAGCTGGAATTTCATCTATTTTAGGGGCAATTAACTTTATTACCACTATTATTAACATACGATTAAATAATATATCATTTGATCAAATACCTTTATTTGTATGAGCTGTTGGAATTACAGCTTTCTTACTACTTTTATCATTACCTGTTTTAGCAGGAGCTATTACCATACTTTTAACAGATCGTAATTTAAATACATCTTTTTTTGATCCTGCAGGAGGAGGAGATCCAATTTTATATCAACACTTATTTTGATTTTTTGGTCACCCTGAAGTTTACTAAG
>E06_1-1
CTTCTGGTCAACAAATCATAAAGATATTGGAACATTATATTTTATTTTTGGTGCATGGTCAGGAATAGTAGGAACTTCTTTAAGAATTTTAGTTCGAGCAGAATTAGGACATCCTGGAGCATTAATTGGAGATGACCAAATTTATAATGTTATTGTAACAGCCCATGCTTTTGTAATAATTTTTTTTATAGTAATACCTATTATAATTGGAGGATTTGGAAATTGATTAGTTCCCTTAATATTGGGAGCCCCTGATATAGCCTTTCCCCGTATAAATAATATAAGTTTTTGAATATTACCTCCTTCTTTAACTTTACTTTTAGCCAGTAGTATAGTAGAAAATGGAGCTGGAACAGGATGAACAGTTTACCCTCCCTTATCAGCAGGAATTGCTCATGGGGGAGCATCTGTTGATTTAGCTATTTTTTCTTTACATTTAGCAGGAATTTCTTCAATTTTAGGAGCAGTTAATTTTATTACAACAGTAATTAATATACGATCTCCTGGAATTTCTTTTGATCGCATACCTTTATTTGTATGATCAGTAGTAATTACAGCTATTTTATTATTACTATCTTTACCCGTATTAGCAGGAGCTATTACTATATTATTAACAGATCGAAATTTAAATACTTCATTTTTTGACCCCGCAGGAGGAGGAGACCCAATTTTATATCAACATTTATTTTGATTTTTTGGTCACCCTGAAGTTTAAGAAG
>F06_1-1
GAAACGGTCAACAAATCATAAAGATATTGGCACTCTTTATTTCATTTTTGGAGCTTGAGCCGGAATAGTGGGAACATCCCTAAGAATTTTAATTCGTATAGAACTAGGACACCCAGGAGCTTTAATTGGGGATGACCAAATTTATAATGTAATTGTAACAGCACATGCTTTTGTAATAATTTTTTTTATGGTAATACCTATCATAATCGGAGGATTTGGAAACTGATTGGTCCCTTTAATATTGGGGGCTCCAGATATAGCCTTCCCACGAATAAATAATATAAGATTTTGACTTTTACCCCCCTCTTTAACACTTTTACTTTCTAGAAGAATAGTTGAAAATGGAGCTGGAACTGGTTGAACGGTATACCCCCCCTTATCTTCTGGAATTGCCCACGGAGGAGCTTCTGTCGATTTAGCAATCTTCTCTTTACATTTAGCAGGTATTTCATCTATCCTAGGAGCTGTTAATTTCATCACTACTGTAATTAATATACGATCTACAGGCATTACTTTTGACCGAATGCCTTTGTTTGTGTGATCTGTCATAATCACAGCCATTCTCCTTTTATTATCTTTACCTGTATTAGCAGGAGCTATTACAATACTCTTAACTGACCGTAATTTAAATACTTCTTTCTTTGACCCCGCCGGAGGAGGAGACCCCATTTTATACCAACATTTATTTTGATTTTTTGGTCACCCTGAAGTTTAGTTTC
>G06_1-1
GAACAGGTCAACAAATCATAAAGATATTGGTACCTTATATTTTATCTTTGGAGCATGAGCCGGAATAGTTGGTACATCATTAAGTATTTTAATTCGAATAGAATTAGGGCATCCTGGAGCTTTAATTGGTGATGATCAAATTTATAATGTTATTGTTACTGCACATGCCTTTGTAATAATTTTTTTTATAGTAATACCTATTATAATTGGAGGATTCGGAAATTGATTAGTTCCTTTAATATTAGGAGCACCTGATATAGCTTTTCCACGAATAAATAATATAAGATTTTGAATACTACCCCCATCTTTAACGTTATTATTATCAAGTAGTATAGTAGAAAATGGAGCTGGAACAGGATGAACTGTTTACCCTCCTTTATCTTCAGGCATCGCACATGGAGGTGCTTCTGTAGATTTAGCCATTTTTTCTTTACATTTAGCAGGTATCTCCTCAATTCTTGGTGCTGTAAATTTTATTACTACAGTAATTAACATACGATCAATTGGTATTACATTCGACCGAATACCTTTATTTGTCTGATCAGTAGTAATTACAGCTATTTTATTATTACTTTCTCTCCCGGTATTAGCTGGAGCTATTACTATACTCTTAACAGATCGAAATTTAAATACATCTTTCTTTGACCCAGCTGGTGGAGGTGACCCAATTTTATATCAACATTTATTTTGATTTTTTGGTCACCCTGAAGTTTATGTTC
>A07_1-1
GACTTGGTCAACAAATCATAAAGATATTGGAACCTTATATTTCATTTTCGGGGCTTGAGCAGGAATGGTTGGAACGTCTCTAAGAATTCTTATTCGAATAGAACTAGGTCATCCAGGAGCTTTAATTGGTGATGATCAAATTTATAATGTTATTGTTACAGCTCATGCATTTGTAATAATTTTTTTTATAGTAATACCCATTATAATTGGAGGATTTGGAAATTGATTAGTTCCATTAATATTAGGAGCGCCTGATATAGCTTTCCCTCGAATAAATAATATAAGATTTTGAATATTACCCCCTTCTTTAACATTACTATTAGCTAGAAGAATAGTAGAAAATGGGGCAGGAACAGGATGAACAGTTTACCCACCCCTTTCTTCTGGAATTGCACATGGAGGTGCTTCTGTTGATTTAGCAATTTTTTCTCTTCATCTAGCTGGTATTTCTTCTATTTTAGGAGCAGTAAATTTTATTACAACAGTTATTAATATACGTACACCAGGAATTTCATTTGATCGAATGCCTTTATTTGTATGATCAGTAGTTATTACAGCTGTACTATTATTACTTTCTTTACCTGTTTTAGCAGGAGCTATTACTATATTATTAACTGATCGGAACTTAAATACATCATTTTTTGACCCCGCAGGAGGAGGAGATCCTATTTTATATCAACATTTATTTTGATTTTTTGGTCACCCTGAAGTTTAAAGTC
>B07_2-1
GAGATGGTCAACAAATCATAAAGATATTGGTACTTTATATTTTATTTTTGGAGCATGAGCTGGAATAGTTGGAACTTCATTAAGAATTTTAATTCGTATAGAATTAGGCCATCCAGGAGCTTTAATTGGTGACGATCAAATTTATAATGTGATTGTTACAGCACATGCATTTGTAATAATTTTTTTTATAGTAATACCTATTATAATTGGAGGATTTGGAAATTGATTAGTTCCATTAATATTAGGGGCCCCTGATATAGCTTTTCCCCGAATAAATAATATAAGATTTTGAATACTCCCACCCTCTTTAACTTTATTATTAGCTAGAAGAATAGTAGAAAATGGGGCAGGAACAGGATGAACTGTCTATCCCCCCCTCTCATCTGGAATTGCTCATGGAGGAGCTTCTGTTGATTTAGCAATTTTTTCATTACATTTAGCTGGTATTTCTTCTATTTTAGGAGCTGTAAATTTTATTACAACAGTAATTAATATACGAACTCCCGGAATTTCATTTGATCGAATGCCTTTATTTGTTTGATCGGTAGTAATCACTGCTATTTTATTATTATTATCTTTACCGGTATTAGCCGGAGCTATTACAATATTATTAACAGATCGAAATTTAAATACTTCATTTTTTGATCCTGCAGGGGGGGGAGACCCTATTTTATATCAACATTTATTTTGATTTTTTGGTCACCCTGAAGTTTAATCTC
>C07_1-1
GAGTAGGTCAACAAATCATAAAGATATTGGAACTTTATATTTTATTTTTGGAGCTTGAGCTGGAATAGTCGGAACTTCATTAAGAATTTTAATTCGAATAGAATTAGGTCACCCTGGAGCTTTAATTGGGGATGATCAAATTTATAATGTAATTGTTACAGCCCATGCTTTTGTAATAATTTTTTTTATAGTAATACCAATTATAATTGGGGGATTTGGAAATTGATTAGTTCCATTAATATTGGGAGCCCCTGACATAGCTTTTCCTCGAATAAATAATATAAGATTTTGAATACTTCCCCCTTCTTTAACATTATTATTAGCTAGAAGAATAGTAGAAAACGGGGCAGGAACTGGATGAACAGTTTATCCCCCTCTTTCATCGGGGATTGCTCATGGAGGAGCTTCTGTTGATTTAGCTATTTTTTCATTACATTTAGCTGGAATTTCTTCTATTTTAGGAGCAGTAAATTTTATTACAACTGTAATTAATATGCGAACGCCAGGAATTTCATTTGATCGAATACCTTTATTTGTTTGATCAGTAGTAATCACTGCAATTTTACTATTACTTTCTTTACCCGTATTAGCCGGAGCTATTACAATATTATTAACAGATCGAAATTTAAATACTTCATTTTTTGATCCTGCTGGAGGGGGGGACCCAATTTTATATCAACATTTATTTTGATTTTTTGGTCACCCTGAAGTTTATACTC
>D07_1-1
GATAGGGTCAACAAATCATAAAGATATTGGAACTCTATATTTTATTTTTGGGGCTTGAGCTGGAATAGTAGGAACTTCCTTAAGTATTTTAATTCGAATAGAACTAGGCCACCCAGGGGCTTTAATTGGGGATGATCAAATTTATAATGTAATTGTCACTGCCCATGCTTTTGTAATAATTTTTTTTATGGTAATACCTATTATAATTGGGGGATTTGGTAACTGATTAGTCCCTCTTATATTAGGAGCCCCAGATATAGCTTTCCCACGTATAAATAACATAAGCTTTTGAATGCTCCCGCCATCTTTAACTCTACTACTATCTAGTAGTATAGTAGAAAATGGAGCTGGAACAGGATGAACTGTTTATCCACCATTATCTTCAGGAATCGCTCATGGTGGGGCTTCTGTTGATTTAGCTATTTTTTCTCTTCATTTAGCAGGAATCTCATCTATTTTAGGAGCAGTTAATTTTATTACAACAGTTATTAATATACGATCAACTGGAATTACTTTTGACCGAATGCCTTTATTTGTCTGATCTGTAGTAATTACTGCTATTTTACTTTTACTATCATTACCTGTATTAGCAGGAGCTATTACAATACTATTAACAGACCGAAACCTTAATACCTCTTTCTTTGACCCATCAGGAGGGGGAGACCCTATTCTATACCAACATTTATTTTGATTTTTTGGTCACCCTGAAGTTTACTATC
>E07_1-1
GATCTGGTCAACAAATCATAAAGATATTGGAACCCTATATTTTATTTTCGGAGCTTGAGCTGGAATAGTAGGAACTTCCCTGAGTATTTTAATTCGAATAGAACTAGGACACCCAGGAGCCTTAATTGGAGATGATCAAATTTATAATGTAATTGTTACTGCACATGCTTTTGTAATAATTTTCTTTATGGTAATGCCTATTATAATTGGAGGATTTGGTAATTGATTAGTCCCCCTTATACTGGGGGCCCCAGATATAGCTTTCCCACGAATAAATAATATAAGTTTTTGAATACTACCACCATCTTTAACTTTATTGTTATCTAGTAGTATAGTAGAAAATGGAGCTGGAACAGGTTGAACAGTATACCCCCCACTATCTTCAGGAATTGCACATGGAGGCGCTTCTGTTGACTTAGCTATTTTTTCACTTCATTTAGCAGGAATTTCATCAATTTTAGGAGCTGTTAATTTTATCACAACAGTAATTAATATACGATCAACTGGTATTACATTTGATCGAATACCCCTATTTGTATGATCTGTAGTAATCACAGCTATTTTATTACTATTATCATTACCAGTGTTAGCCGGAGCTATTACAATACTTTTAACAGACCGAAACCTCAATACCTCTTTCTTTGACCCTGCAGGAGGGGGAGACCCTATTCTATATCAACATTTATTTTGATTTTTTGGTCACCCTGAAGTTTAAGATC
>F07_1-1
GATGAGGTCAACAAATCATAAAGATATTGGAACCCTATATTTTATTTTTGGAGCTTGAGCCGGAATAGTAGGAACATCCCTAAGTATTTTAATTCGAATAGAATTAGGACACCCAGGAGCTTTAATTGGCGATGATCAAATTTATAATGTAATTGTTACTGCTCATGCTTTTGTAATAATTTTTTTCATAGTAATGCCTATTATAATTGGTGGATTTGGGAATTGATTAGTCCCTCTTATACTAGGAGCCCCAGATATAGCTTTTCCACGAATAAATAATATAAGTTTCTGAATACTACCCCCATCTTTAACTTTACTATTATCTAGTAGTATAGTAGAAAATGGAGCTGGGACAGGATGAACTGTTTATCCCCCCCTATCTTCAGGAATTGCCCATGGTGGAGCTTCTGTTGACTTAGCCATCTTTTCCCTTCATTTAGCAGGAATTTCATCTATTCTAGGAGCAGTTAATTTTATTACAACAGTAATTAACATACGATCAACTGGAATTACTTTTGACCGAATGCCCTTATTTGTATGATCAGTGGTAATTACAGCCATTTTATTACTTCTATCATTACCAGTATTAGCCGGAGCTATTACAATACTCTTAACAGATCGAAACCTTAATACATCATTCTTTGACCCTGCCGGAGGGGGAGATCCTATTTTATATCAACATTTATTTTGATTTTTTGGTCACCCTGAAGTTTATCATC
>G07_1-1
GATTCGGTCAACAAATCATAAAGATATTGGAACATTATATTTTATTTTTGGAGCTTGATCAGGAATAGTAGGAACTTCTTTAAGAATTCTTGTTCGAGCTGAATTAGGACATCCTGGAGCATTAATTGGTGATGATCAAATTTATAATGTGATTGTAACAGCTCATGCTTTTGTAATAATTTTCTTCATAGTAATACCTATTATAATTGGAGGATTTGGAAATTGACTAGTTCCTTTAATATTAGGAGCTCCTGATATAGCATTTCCTCGAATAAATAATATAAGTTTTTGAATATTGCCTCCTTCTTTAACATTATTATTAGCTAGTAGTATAGTAGAAAATGGAGCTGGTACTGGATGAACAGTTTATCCACCACTTTCTGCAGGAATTGCGCATGGAGGAGCATCAGTAGATTTAGCTATTTTTTCTTTACATTTAGCAGGAATTTCGTCAATTTTAGGGGCTGTAAATTTTATTACAACAGTTATTAATATACGATCTCCTGGAATTTCATTTGATCGAATACCTTTATTTGTATGATCTGTTGTAATTACTGCAATTTTATTATTATTATCTTTACCAGTTTTAGCAGGAGCTATTACAATATTATTAACTGATCGAAATTTAAATACTTCTTTTTTTGATCCTGCAGGAGGAGGAGATCCAATTTTATATCAACACTTATTTTGATTTTTTGGTCACCCTGAAGTTTAGAATC
>H07_1-1
GCAAAGGTCAACAAATCATAAAGATATTGGAACATTATATTTTATTTTTGGGGCTTGATCAGGAATAGTAGGAACTTCTTTAAGAATTCTTGTTCGAGCTGAATTAGGACATCCTGGAGCATTAATTGGTGATGATCAAATTTATAATGTAATTGTCACAGCTCATGCTTTTGTAATAATTTTTTTTATAGTAATACCTATTATAATTGGAGGATTCGGAAATTGATTAGTTCCTTTAATATTAGGAGCTCCTGATATAGCATTTCCTCGAATAAATAATATAAGTTTTTGAATATTACCTCCTTCTTTAACACTTTTATTAGCTAGTAGTATAGTTGAAAACGGAGCCGGAACTGGATGAACTGTTTATCCTCCATTATCAGCTGGAATCGCTCATGGAGGGGCATCTGTAGATTTAGCTATTTTTTCTTTACATTTAGCAGGAATTTCATCAATTTTAGGAGCTGTAAATTTTATTACAACAGTAATTAATATACGATCTCCTGGAATTTCTTTTGATCGTATACCTTTATTTGTTTGATCTGTAGTAATTACTGCTATTCTTTTATTATTATCTTTACCAGTATTAGCAGGAGCTATTACTATATTATTAACAGATCGAAATTTAAACACCTCATTTTTTGACCCAGCAGGAGGAGGTGATCCAATTTTATATCAACATTTATTTTGATTTTTTGGTCACCCTGAAGTTTATTTGC
>A08_1-1
GCTATGGTCAACAAATCATAAAGATATTGGAACTTTATATTTTATTTTTGGGGCCTGGGCAGGAATAGTAGGAACTTCACTTAGTATTTTAATTCGAGCCGAATTAGGTCACCCTGGAGCCTTAATTGGTGATGATCAAATTTATAATGTAATTGTAACAGCTCATGCTTTTGTTATAATTTTTTTCATAGTTATACCTATTATAATTGGGGGATTTGGAAATTGATTAGTTCCCTTAATATTAGGAGCCCCTGATATAGCTTTTCCTCGAATAAATAATATAAGATTTTGAATACTTCCACCATCATTAACTCTTTTATTAGCTAGTAGAATAGTAGAAAATGGAGCTGGTACAGGTTGAACAGTTTACCCTCCTCTTTCAGCAGGGATTGCTCATGGAGGAGCTTCTGTTGATTTAGCTATTTTTTCTTTACATTTAGCAGGAATTTCTTCTATTTTAGGAGCTGTAAATTTTATTACAACAGTAATTAATATACGCTCCCCTGGAATTTCTTTTGATCGTATACCTTTATTTGTATGATCTGTTGTAATTACAGCTATTTTATTATTATTATCTTTACCGGTATTAGCTGGGGCTATTACAATACTTCTTACAGATCGTAATTTAAATACTTCATTTTTTGACCCTGCAGGAGGAGGAGACCCAATTTTATATCAACATTTATTTTGATTTTTTGGTCACCCTGAAGTTTAATAGC
>B08_1-1
GCTTAGGTCAACAAATCATAAAGATATTGGAACACTATATTTTATTTTTGGGGCCTGATCGGGTATAGTGGGAACCTCTCTTAGAATCTTAATTCGAGCAGAACTGGGTCACCCAGGAGCCTTAATTGGTGATGATCAAATCTATAATGTTATTGTCACTGCTCATGCCTTTATTATAATTTTTTTTATAGTAATACCAATTATAATTGGTGGATTTGGAAATTGACTAGTCCCCCTAATATTAGGAGCCCCTGATATAGCTTTCCCACGAATAAATAATATAAGATTTTGAATATTACCCCCATCTTTAACTTTACTTTTATCAAGTAGTATAGTAGAAAATGGGGCAGGAACAGGATGAACTGTTTATCCCCCCCTTTCTTCAACAATCGCCCATAGAGGAGCTTCTGTAGATCTTGCAATCTTTTCTTTACATTTAGCAGGAATTTCATCTATTTTAGGGGCAGTAAATTTTATTACAACTATTATTAATATACGAACAACAGGAATTACATTTGACCGAATACCTCTATTTGTTTGATCTGTAATAATTACAGCTATTCTTTTATTATTATCTTTACCTGTTTTAGCCGGGGCTATCACTATATTATTAACGGATCGAAATTTAAATACATCATTTTTTGACCCGGCGGGTGGAGGAGACCCGATTTTATATCAACATCTATTTTGATTTTTTGGTCACCCTGAAGTTTATAAGC
>C08_1-1
GGAATGGTCAACAAATCATAAAGATATTGGAACATTATATTTTATTTTTGGAATTTGAGCCGGAATAGTAGGAACTTCTTTAAGTTTACTTATTCGTGCAGAATTAGGTAATCCAGGTTCTTTAATTGGAGATGATCAAATTTATAATACTATCGTTACTGCCCATGCTTTTATTATAATTTTTTTTATAGTTATACCTATTATAATTGGTGGATTTGGAAATTGATTAGTACCATTAATACTTGGGGCTCCTGATATAGCTTTTCCTCGTATAAATAATATAAGATTTTGAATATTACCCCCATCATTAACATTATTAATTTCGAGAAGAATTGTTGAAAACGGAGCAGGAACTGGATGAACTGTTTATCCACCCTTATCATCTAATATTGCTCATGGGGGTAGCTCTGTAGATTTAGCTATTTTTTCTTTACATTTAGCAGGAATTTCATCTATTCTAGGAGCAATTAACTTTATTACAACAATTATTAATATACGTTTAAATAATATATCATTTGATCAAATACCTTTATTTGTTTGAGCTGTAGGAATTACAGCTTTTCTTTTACTTTTATCTTTACCTGTATTAGCAGGAGCAATTACTATACTTTTAACAGATCGAAATTTAAATACATCATTTTTTGATCCAGCAGGAGGAGGAGACCCAATTTTATATCAACATTTATTTTGATTTTTTGGTCACCCTGAAGTTTAATTCC
>D08_1-1
GGATAGGTCAACAAATCATAAAGATATTGGAACACTTTATTTTATTTTTGGAGCTTGAGCTGGAATAGTAGGAACTTCTCTTAGAATACTAATTCGAATAGAATTAGGGCACCCAGGGTCTTTAATTGGAGATGACCAAATTTATAATGTAATTGTTACTGCCCATGCTTTTGTGATAATTTTTTTTATGGTTATACCTATTATAATTGGAGGATTTGGAAATTGATTAGTTCCTTTAATACTAGGAGCCCCCGATATGGCTTTCCCACGAATAAACAATATAAGATTTTGAATACTTCCCCCCTCTATTACACTTTTATTAACCAGTAGTATAGTAGAAAACGGGGCTGGAACAGGATGAACCGTTTACCCCCCTTTATCTTCAGGGATTGCTCATGGAGGGGCTTCAGTTGATTTAGCTATTTTTTCACTACATTTAGCTGGAATTTCCTCGATTTTAGGAGCCGTAAATTTTATTACTACAGTAATTAATATACGATCAATAGGAATTACTTTTGATCGAATGCCTTTATTTGTTTGGTCTGTCTTAATTACAGCAATTCTTTTATTATTGTCTTTACCTGTATTAGCAGGAGCTATTACTATACTTTTAACTGATCGAAACTTAAATACATCCTTTTTTGACCCAGCCGGAGGGGGAGACCCTATTTTATACCAACATTTGTTTTGATTTTTTGGTCACCCTGAAGTTTATATCC
>E08_1-1
GGTTTGGTCAACAAATCATAAAGATATTGGAACTTTATACTTTCTATTTGGTGCTTGAGCAGGAATAGTGGGAACTTCTTTAAGTATATTAATTCGAACTGAATTAGGACATCCTGGCTCTTTAATCGGAGATGATCAAATTTATAATGTAATTGTTACAGCTCATGCTTTTGTAATAATTTTTTTTATAGTTATACCAATTATAATTGGGGGATTTGGAAATTGACTTGTTCCTTTAATATTAGGAGCCCCTGATATGGCATTTCCTCGAATAAATAACATAAGTTTTTGAATACTTCCCCCTTCTCTCACTTTATTATTAACTAGAAGAATAGTTGAAAACGGAGCTGGAACAGGATGAACCGTCTACCCCCCTTTATCTTCAGGTATTGCCCATAGAGGTGCTTCTGTTGATTTAGCTATTTTTTCTCTTCATTTAGCAGGAATTTCTTCAATTCTAGGAGCAGTTAACTTTATTACAACTATTATTAACATACGATCAACAGGAATTTCACTAGATCGAATACCCCTATTTGTATGATCAGTATTAATTACAGCTATTTTACTTTTATTATCATTACCTGTTCTAGCAGGAGCAATTACGATATTACTTACTGATCGAAATCTTAATACTTCTTTTTTTGACCCTGCTGGAGGAGGAGACCCTATTTTATATCAACACTTATTCTGATTTTTTGGTCACCCTGAAGTTTAAAACC
>F08_1-1
GTAGAGGTCAACAAATCATAAAGATATTGGAACATTATATTTTATTTTTGGTGCCTGATCAGGAATAGTAGGAACTTCTTTAAGAATTTTAGTACGAGCAGAATTAGGACATCCTGGAGCTTTAATTGGAGATGATCAAATTTATAATGTAATTGTAACAGCTCATGCTTTCGTAATAATTTTTTTTATAGTAATACCTATTATAATTGGAGGATTTGGTAATTGATTAGTACCTTTAATATTAGGTGCCCCTGATATAGCTTTCCCTCGAATAAATAATATAAGTTTTTGAATACTTCCTCCTTCTTTAACACTTCTTTTAGCAAGTAGAATAGTTGAAAATGGAGCTGGAACAGGATGAACAGTTTATCCTCCTTTATCTGCAGGTATTGCCCATGGAGGAGCCTCTGTAGATTTAGCAATTTTTTCATTACATATAGCAGGAATTTCTTCAATTTTAGGAGCAGTAAATTTTATTACTACAGTTATTAATATACGTTCTCCTGGGATTTCATTTGATCGAATGCCATTATTTGTATGATCTGTAGTAATTACAGCAATTCTATTATTATTATCTCTTCCTGTTTTAGCAGGAGCTATTACAATATTATTAACTGATCGAAATTTAAATACCTCTTTTTTTGACCCAGCTGGAGGAGGAGACCCTATTTTATATCAACATTTATTTTGATTTTTTGGTCACCCTGAAGTTTATCTAC
>G08_1-1
GTCATGGTCAACAAATCATAAAGATATTGGAACGCTTTATTTTATTTTCGGAGCATGAGCAGGTATAGTTGGAACTTCTCTTAGAATATTAATTCGTATAGAATTAGGACACCCTGGTTCTTTAATTGGAGATGATCAAATTTACAATGTTATTGTAACAGCTCATGCTTTTGTAATAATTTTTTTTATAGTTATACCTATTATAATTGGAGGCTTTGGAAATTGATTAGTCCCTTTAATATTAGGTGCACCAGATATAGCTTTTCCTCGTATAAATAATATAAGATTTTGAATATTGCCACCATCTATTACATTATTATTAGCAAGTAGTATAGTAGAAAACGGAGCTGGTACAGGCTGAACTGTTTATCCTCCTCTTTCTGCTGGTATTGCTCATGGAGGAGCTTCTGTAGATTTAGCAATTTTTTCTCTTCATTTAGCTGGAATTTCTTCAATTCTAGGTGCAGTAAATTTTATTACAACAGTAATTAATATACGATCTATTGGAATTACATTTGACCGAATACCTTTATTTGTATGATCAGTTGTAATCACAGCAATTTTATTATTACTATCTTTACCCGTATTAGCAGGAGCTATTACCATACTTTTAACAGATCGAAATTTAAATACTTCATTTTTTGACCCAGCAGGAGGAGGAGACCCAATTTTGTATCAACATTTATTTTGATTTTTTGGTCACCCTGAAGTTTAATGAC
>H08_1-1
GTGAAGGTCAACAAATCATAAAGATATTGGAACATTATATTTTATTTTTGGAGCTTGATCAGGAATAGTAGGAACTTCTTTAAGAATTTTAGTACGAGCTGAATTAGGTCACCCAGGAGCTTTAATTGGGGATGACCAAATTTATAATGTAATTGTAACAGCTCATGCTTTTGTTATAATTTTTTTTATAGTAATACCTATTATAATTGGAGGATTTGGTAACTGATTAGTTCCTTTAATATTAGGAGCTCCTGATATAGCATTTCCTCGAATAAATAATATAAGTTTTTGAATGCTACCCCCATCTTTAACTCTTCTTTTAGCAAGAAGTATAGTAGAAAATGGAGCTGGAACAGGATGAACAGTTTACCCCCCCTTATCCGCAGGAATTGCTCATGGAGGAGCTTCTGTAGATTTAGCAATTTTTTCTCTACATCTTGCTGGTATTTCTTCAATTCTAGGAGCAGTAAATTTTATTACAACAGTTATTAATATACGCTCACCAGGAATTTCATTTGATCGAATACCCCTATTTGTTTGATCTGTAGTTATTACAGCTATCTTATTACTTCTTTCTTTACCTGTTTTAGCTGGAGCTATTACAATATTATTAACTGATCGAAATTTAAATACATCTTTTTTCGACCCTGCAGGAGGAGGTGACCCCATTCTATACCAACACTTATTTTGATTTTTTGGTCACCCTGAAGTTTATTCAC
>A09_1-1
GTGTTGGTCAACAAATCATAAAGATATTGGAACTTTATATTTTATATTTGGTGCTTGAGCAGGAATAGTAGGAACTTCTTTAAGTATACTTATTCGAACTGAATTAGGACATCCAGGATCATTAATTGGAGATGACCAAATTTATAATGTTATTGTAACTGCTCATGCATTTATTATAATTTTTTTTATAGTGATACCTATTATAATTGGAGGATTTGGAAATTGACTTGTTCCTTTAATATTAGGAGCACCTGATATAGCTTTTCCTCGTATAAATAATATAAGATTTTGATTATTACCTCCTTCTCTTACTTTATTATTAGCAAGCAGTATAGTAGAAAGTGGGGCAGGAACAGGATGAACAGTATACCCTCCACTATCATCAGGAATTGCCCATAGTGGGGCATCTGTTGATTTAGCAATTTTTTCTCTTCATTTAGCTGGAGTATCTTCAATTTTAGGAGCTGTAAATTTTATTACTACAGTAATTAATATACGATCCCCAGGAATTTCTCTTGATCGAATACCTTTATTTGTTTGATCAGTAGTAATTACAGCTTTACTTCTTCTTCTTTCATTACCTGTTTTAGCCGGAGCTATTACAATATTATTAACAGATCGAAATTTAAATACATCATTTTTTGACCCTGCAGGAGGAGGAGACCCAGTATTATACCAACATTTATTTTGATTTTTTGGTCACCCTGAAGTTTAAACAC
>B09_1-1
GTTACGGTCAACAAATCATAAAGATATTGGTACTCTTTACTTTCTCTTTGGGGCATGGGCTGGGATAGTTGGTACTTCTTTAAGTATATTAATTCGTACTGAATTAGGACATCCCGGCTCTCTCATTGGAGATGATCAAATCTATAATGTAATTGTTACAGCCCACGCTTTTATTATAATTTTTTTTATGGTTATACCTATTATAATTGGGGGATTTGGAAACTGACTTGTCCCTCTCATATTAGGAGCACCAGACATGGCCTTTCCTCGAATGAATAATATAAGATTTTGAATACTCCCCCCTTCTTTATCCCTTCTTTTAGCTAGAAGTATAGTTGAAAATGGGGCAGGAACTGGGTGAACGGTTTATCCCCCCCTTTCTTCGGGAATTGCCCATAGAGGGGCTTCTGTTGACTTAGCTATTTTTTCCCTTCATTTAGCCGGAATTTCCTCTATTTTAGGGGCCGTAAATTTCATCACAACAGTGATTAACATACGATCTCCCGGGATTACCCTTGATCGAATACCCCTATTTGTCTGATCAGTCGTCATTACTGCCCTTTTACTCCTTCTCTCATTACCAGTTTTAGCCGGAGCTATTACAATACTTTTAACAGATCGAAATTTGAATACTTCATTTTTTGACCCTGCGGGAGGAGGTGACCCTATCCTCTATCAACATCTATTTTGATTTTTTGGTCACCCTGAAGTTTAGTAAC
>C09_1-1
GTTCAGGTCAACAAATCATAAAGATATTGGTACTCTTTATTTTATTTTTGGAGCTTGAGCCGGAATAGTGGGAACATCTCTTAGTATATTAATTCGAATAGAATTAGGTCATCCTGGAGCATTAATTGGTAACGATCAAATTTATAATGTTATTGTTACAGCTCATGCTTTTGTTATAATTTTTTTTATAGTTATACCTATTATAATTGGTGGTTTTGGTAATTGATTAGTACCTTTAATATTAGGGGCACCTGATATAGCTTTCCCTCGAATAAATAATATAAGATTCTGAATACTTCCCCCTTCTTTAACTTTATTATTATCAAGTAGTATAGTAGAAAACGGAGCTGGAACTGGTTGAACAGTTTACCCCCCTCTCTCATCAGGAATTGCCCATAGTGGTGCATCAGTTGACTTAGCTATTTTTTCTCTACACTTAGCCGGAATCTCATCTATTTTAGGAGCAGTAAATTTTATTACAACAGTAATTAATATACGAGCTACAGGAATTTCATTTGACCGAATACCTCTTTTTGTATGATCAGTACTAATTACAGCTGTTCTATTATTACTTTCTTTACCAGTATTAGCAGGTGCTATTACTATATTATTAACTGATCGAAATTTAAATACATCCTTTTTTGACCCTGCTGGAGGAGGAGATCCAATTTTATATCAACATTTATTTTGATTTTTTGGTCACCCTGAAGTTTATGAAC
>D09_1-1
TAAGGGGTCAACAAATCATAAAGATATTGGAACATTATATTTTATTTTTGGAGCTTGATCAGGAATAGTAGGTACTTCTTTAAGAATTTTAGTACGAGCTGAGTTAGGTCATCCAGGAGCTTTAATTGGAGATGACCAAATTTATAATGTAATTGTAACAGCTCATGCTTTTGTTATAATTTTTTTTATAGTAATACCCATTATAATTGGAGGATTTGGTAATTGATTAGTCCCTTTAATATTAGGAGCCCCTGATATAGCATTCCCACGAATAAATAATATAAGTTTTTGAATACTTCCCCCTTCTTTAACTCTTTTACTAGCAAGTAGTATAGTAGAAAATGGAGCCGGAACAGGATGAACTGTGTATCCCCCTTTATCAGCTGGAATCGCTCATGGTGGAGCTTCTGTAGATTTAGCTATTTTTTCTTTACATCTAGCTGGAATTTCTTCAATTTTAGGAGCAGTAAATTTTATTACAACAGTAATCAATATACGTTCACCAGGAATTTCATTTGACCGAATACCATTATTTGTTTGATCTGTTGTAATTACTGCCATTCTTTTACTTCTTTCACTTCCTGTATTAGCAGGAGCTATTACAATATTACTAACAGATCGAAACTTAAATACATCTTTTTTTGATCCTGCAGGAGGAGGAGATCCTATTTTATACCAACACTTATTTTGATTTTTTGGTCACCCTGAAGTTTACCTTA
>E09_1-1
TACTGGGTCAACAAATCATAAAGATATTGGTACTTTATATTTCATTTTTGGGATTTGATCAGGATTAGTAGGTACAAGTTTAAGTTTATTAATTCGAGCTGAATTAGGTCAACCTGGTTCATTAATTGGTGATGATCAAATTTATAATGTTATTGTTACTGCACATGCTTTTATTATAATTTTTTTTATAGTTATACCTATTGTAATTGGAGGATTTGGAAACTGATTAGTTCCATTAATATTAGCAGCTCCAGATATAGCTTTTCCACGAATAAATAATATAAGTTTCTGAATATTACCACCTTCATTAACTTTACTCCTAGCCTCATCTATAGTAGAAAGAGGAGCTGGAACAGGTTGAACTGTTTATCCTCCTCTTTCTTCTAGTATTGCTCATGCTGGAGCATCTGTAGATTTAGCTATTTTTAGATTACATTTAGCCGGGATCTCTTCGATTTTAGGAGCTGTAAATTTTATTACTACAGTAATTAATATACGATTAAGTTATATAACTTTAGATCGAATACCTTTATTTGTATGATCTGTAGTTATTACAGCTTTATTACTTTTATTATCATTACCTGTATTAGCAGGAGCTATTACTATATTATTAACAGATCGTAATTTAAATACTTCATTTTTTGATCCAGCTGGAGGAGGTGATCCTATTTTATATCAACATTTATTTTGATTTTTTGGTCACCCTGAAGTTTACAGTA
>F09_1-1
TAGGAGGTCAACAAATCATAAAGATATTGGTACTTTATATTTTATTTTTGGAATTTGATCAGGATTAGTAGGTACAAGTTTAAGTTTACTAATTCGAGCAGAATTAGGTCAACCAGGTTCTTTAATTGGAGATGATCAAATTTACAATGTAATTGTTACAGCTCATGCTTTTATTATAATTTTTTTTATAGTTATACCAATTGTTATTGGAGGATTTGGAAATTGATTGGTTCCTTTAATACTAGCTGCTCCTGATATAGCTTTTCCACGAATAAATAATATAAGTTTTTGAATATTACCTCCTTCATTAACTTTATTACTAGCTTCTTCAATAGTAGAAAGAGGAGCTGGAACAGGATGAACTGTTTATCCCCCACTTTCTGCTAGAATTGCTCATGCAGGAGCATCTGTTGATTTAGCCATTTTTAGTTTACATTTAGCTGGTATTTCGTCAATTTTAGGAGCAGTAAATTTTATTACAACTGTAATTAATATACGATTAAATTATATAACATTAGATCGTATACCTTTATTTGTTTGATCAGTAGTTATTACAGCTTTATTACTTTTATTATCTTTACCAGTATTAGCAGGAGCTATTACTATATTATTAACTGATCGTAATTTAAATACATCTTTTTTTGATCCTGCAGGAGGAGGAGACCCAATTTTATATCAACATTTATTTTGATTTTTTGGTCACCCTGAAGTTTATCCTA
>G09_1-1
TAGTCGGTCAACAAATCATAAAGATATTGGTACATTATATTTTATTTTTGGTATTTGATCTGGATTAGTAGGTACCAGTTTAAGTTTATTAATTCGAGCTGAATTAGGTCAACCAGGTTCATTAATTGGTGATGATCAAATTTATAATGTAATTGTTACAGCTCATGCTTTTATTATAATTTTCTTTATAGTTATACCTATTGTAATTGGAGGATTTGGAAACTGATTAGTTCCTTTAATATTAGCAGCCCCTGATATAGCTTTCCCTCGAATAAATAATATAAGTTTTTGAATATTACCTCCTTCTTTAACACTACTCCTTGCTTCTTCTATAGTTGAAAGAGGAGCTGGTACAGGTTGAACTGTTTATCCACCCCTTTCTTCTAGAATTGCTCATGCAGGAGCTTCTGTTGATTTAGCTATTTTTAGTTTACATTTAGCTGGAATCTCATCAATTTTAGGAGCTGTAAATTTTATTACTACTGTAATTAATATACGTTTAAGTTATATAACTTTAGATCGAATACCTTTATTTGTTTGATCAGTTGTTATTACAGCATTACTTCTTCTATTATCTTTACCTGTATTAGCCGGAGCTATTACTATATTATTAACAGATCGTAATTTAAATACTTCTTTTTTTGATCCTGCGGGAGGAGGGGATCCAATTTTATATCAACATTTATTTTGATTTTTTGGTCACCCTGAAGTTTAGACTA
>H09_1-1
TATCGGGTCAACAAATCATAAAGATATTGGTACATTATACTTTATTTTCGGAATCTGATCAGGATTAGTAGGTACTAGTTTAAGTTTATTAATTCGGGCTGAATTAGGTCAACCAGGATCTTTAATTGGTGATGATCAAATTTATAATGTAATTGTAACAGCACATGCTTTTATTATAATTTTTTTTATAGTAATACCAATTGTAATTGGAGGTTTTGGTAATTGATTAGTACCTTTAATACTTGCGGCTCCTGATATAGCTTTTCCACGTATAAATAATATAAGTTTTTGAATACTTCCTCCTTCATTAACCTTATTACTGGCATCTTCAATAGTAGAAAGAGGAGCTGGTACAGGTTGAACTGTGTATCCACCTCTTTCATCAAGAATTGCTCATGCTGGTGCTTCTGTAGATTTAGCTATTTTTAGTTTACATTTAGCTGGAATTTCTTCAATTTTAGGGGCTGTAAATTTTATTACAACAGTTATTAATATACGATTAAATTATATAACTTTAGATCGAATACCTTTATTTGTATGATCAGTTGTTATTACTGCTTTATTACTATTATTATCTTTACCTGTATTAGCTGGTGCTATTACGATATTATTAACTGATCGTAATTTAAATACTTCTTTCTTTGACCCTGCTGGAGGAGGTGATCCAATCTTATATCAACATTTATTTTGATTTTTTGGTCACCCTGAAGTTTACGATA
>A10_1-1
TATGCGGTCAACAAATCATAAAGATATTGGAACATTATATTTTATTTTTGGTATTTGATCAGGATTAGTAGGTACAAGTTTAAGATTATTAATTCGTGCTGAATTAGGTCAACCAGGATCTCTAATTGGAGATGATCAAATTTATAATGTAATTGTTACAGCTCATGCATTTATTATAATTTTTTTTATAGTAATACCAATTGTAATTGGAGGATTTGGTAATTGATTAGTTCCATTAATATTAGCAGCTCCTGATATAGCCTTTCCTCGAATAAATAATATAAGCTTTTGAATACTTCCACCATCATTAACTTTATTACTAGCATCTTCAATAGTAGAAAGAGGAGCTGGTACAGGTTGAACTGTTTACCCACCTTTATCATCTAGAATTGCTCATGCAGGAGCTTCTGTAGATTTAGCAATTTTTAGTTTACATTTAGCCGGAATTTCATCTATTTTAGGGGCTGTAAATTTTATTACAACAGTAATTAATATACGTTTAAATTATATAACATTAGATCGAATACCATTATTTGTTTGATCTGTAGTTATTACTGCTTTATTATTATTACTTTCTCTACCTGTATTAGCAGGGGCTATTACTATATTATTAACAGATCGTAATCTAAATACATCTTTTTTTGATCCTGCAGGAGGAGGTGACCCAATTTTATATCAACATTTATTTTGATTTTTTGGTCACCCTGAAGTTTAGCATA
>B10_1-1
TCACAGGTCAACAAATCATAAAGATATTGGTACATTATATTTCCTATTTGGAATTTGAGCAGGACTTGTTGGAACAAGATTAAGTCTATTAATTCGAGCTGAATTAGGTCAACCAGGATCACTAATTGGTGATGACCAAATTTATAATGTAATTGTTACTGCTCATGCATTTATCATAATTTTCTTCATAGTTATACCAATTGTGATTGGAGGATTTGGTAATTGATTAGTTCCTCTAATACTTGCAGCACCTGACATAGCATTTCCACGAATAAATAATATAAGATTTTGATTACTTCCCCCTTCTTTAACCCTTTTATTGGCTTCTTCTATTGTTGAAAGAGGAGCTGGTACAGGATGAACTGTCTACCCCCCATTATCAGCAGGAATTGCCCATGCAGGAGCATCAGTAGACCTAGCCATTTTTAGTTTACACTTAGCAGGAGTATCCTCTATTCTAGGGGCAGTAAATTTTATTACAACCGTTATTAATATACGTTTATCATATATAACTTTAGACCGTATACCTTTATTCGTTTGATCAGTTGTTATTACAGCTATTTTACTATTATTATCACTACCCGTTTTAGCAGGAGCAATCACCATACTTTTAACTGATCGGAATTTAAATACCTCTTTTTTTGATCCAGCAGGAGGAGGAGATCCTATCTTGTACCAACACCTATTTTGATTTTTTGGTCACCCTGAAGTTTATGTGA
>C10_1-1
TCAGTGGTCAACAAATCATAAAGATATTGGAACTTTATACTTTCTCTTTGGTGCTTGATCAGGAATAGTAGGTACATCTCTAAGTTTATTAATTCGTGCTGAATTAGGTCAACCCGGTTCATTAATTGGAGACGACCAAATTTATAATGTAATTGTAACTGCTCATGCTTTTGTAATAATTTTTTTTATAGTTATACCTATTATAATTGGTGGATTTGGAAACTGACTTGTTCCCTTAATACTAGGAGCCCCTGATATAGCCTTTCCTCGTATAAATAATATAAGATTTTGATTACTTCCCCCTTCTTTAACCCTTCTCTTATCGAGCTCTTTCGTTGAAAGAGGGGCTGGGACAGGTTGAACCGTTTACCCACCATTAGCCTCAGGAATTGCCCATGCAGGAGCTTCAGTTGATTTAGCCATTTTTAGCCTTCATCTCGCAGGTGTATCTTCTATTTTAGGGGCAGTCAATTTTATTACTACCGTAATTAACATACGATCCCCTGGAATAACATTTGATCGAATACCTTTATTTGTTTGATCAGTAGCTATTACTGCCCTTCTTCTTCTTTTATCCCTCCCAGTTTTAGCGGGAGCAATTACTATATTATTAACTGATCGAAATTTAAATACATCCTTCTTCGACCCTGCGGGTGGGGGAGATCCTATTCTCTATCAACATTTATTTTGATTTTTTGGTCACCCTGAAGTTTAACTGA
>D10_1-1
TCATGGGTCAACAAATCATAAAGATATTGGAGTTTTATATTTTATTTTTGGAATTTGATCAGGACTTGTAGGAACAAGTTTAAGATTATTAATTCGAGCAGAATTGGGTCAACCAGGTTCATTAATTGGAGATGATCAAATTTATAATGTTATTGTTACAGCTCATGCTTTTATTATAATTTTTTTTATAGTAATACCTATTATAATTGGTGGATTTGGTAATTGATTAGTTCCTTTAATATTAGCTGCTCCTGATATAGCTTTTCCTCGTATAAATAATATAAGATTTTGATTTTTACCTCCTTCATTAACACTTTTACTAGCTTCAAGTATAGTTGAAAGAGGAGCAGGAACTGGATGAACAGTTTATCCTCCTTTAGCTTCAGGAATTGCTCATGCTGGAGCTTCTGTAGATTTAGCTATTTTTAGATTACATTTAGCTGGAGTATCCTCAATTTTAGGTGCAGTTAATTTTATTACTACTGTTATTAATATACGATTAAATTATATAACTTTAGATCGTATACCTTTATTCTGTTGAGCAGTAGTTATTACTGCATTATTATTATTATTATCACTACCTGTTTTAGCAGGTGCTATTACTATATTATTAACTGATCGTAATTTAAATACTTCATTTTTTGATCCTGCAGGTGGAGGTGACCCAATTCTTTATCAACATTTATTTTGATTTTTTGGTCACCCTGAAGTTTACATGA
>E10_1-1
TCCAAGGTCAACAAATCATAAAGATATTGGAGTTTTATATTTTATTTTTGGAATTTGATCTGGATTAGTAGGAACAAGTTTAAGACTATTAATTCGAGCTGAATTAGGGCAACCAGGATCATTAATTGGAGATGATCAAATTTATAATGTAATTGTAACAGCTCATGCTTTTATTATAATTTTTTTTATAGTTATACCAATTATAATTGGAGGTTTTGGTAATTGACTAGTTCCATTGATATTAGCAGCACCAGATATAGCTTTTCCTCGAATAAATAATATAAGATTTTGATTTTTACCTCCTTCATTAACTTTATTACTAGCTTCTAGTATAGTTGAAAGAGGAGCAGGAACAGGATGAACTGTTTATCCTCCTTTAGCATCAGGTATTGCTCATGCTGGAGCTTCTGTAGATTTAGCTATTTTTAGATTACACTTAGCAGGAGTATCTTCAATTTTAGGGGCTGTAAATTTTATTACAACAGTAATTAATATACGATTAAATTATATAACATTAGATCGTATACCTTTATTTTGTTGAGCAGTTGTAATTACTGCATTATTATTACTTTTATCTTTACCTGTATTAGCAGGAGCTATTACTATATTATTAACAGATCGTAATTTAAATACATCATTTTTTGATCCTGCTGGAGGAGGAGACCCTATTTTATACCAACATTTATTTTGATTTTTTGGTCACCCTGAAGTTTATTGGA
>F10_1-1
TCCTTGGTCAACAAATCATAAAGATATTGGAACATTATATTTTATTTTTGGGGCATGAGCAGGTATAGTAGGTACATCATTAAGTATTATTGTACGAGCCGAACTAGGCCACCCAGGGGCACTTATTGGAGATGACCAAATTTATAACGTTGTAGTTACAGCACACGCATTTATTATAATTTTTTTTATAGTTATACCTATTATAATTGGAGGGTTTGGAAACTGACTAGTCCCCCTTATATTAGGGGCACCAGATATGGCTTTCCCTCGAATAAATAATATAAGATTTTGAATATTACCCCCCTCACTTACTCTTCTTCTAGCAAGAAGAATAGTAGAAAATGGAGCAGGTACAGGATGAACTGTTTATCCACCCCTATCATCAGGAATTGCCCATGGAGGGGCATCAGTAGATTTAGCTATTTTTTCTCTACACTTAGCAGGAATCTCGTCAATTCTTGGAGCAGTAAACTTTATTACCACAGTTATTAATATACGTTCCTCAGGAATTACATTAGACCGAATACCCCTATTTGTATGGTCAGTAGTAATTACCGCAATTCTACTTCTTTTATCCCTCCCAGTCTTAGCCGGAGCTATTACTATACTTCTTACAGATCGAAATTTAAATACATCATTTTTTGACCCAGCCGGAGGAGGTGACCCTATTTTATACCAACACTTATTTTGATTTTTTGGTCACCCTGAAGTTTAAAGGA
>G10_1-1
TCGATGGTCAACAAATCATAAAGATATTGGAACTTTATATTTCATTTTTGGTGCTTGAGCAGGAATAGTGGGAACTTCTTTAAGAATTATTATTCGAGCAGAATTAGGTCACCCGGGAGCATTAATTGGTGATGACCAAATTTATAATGTAGTAGTAACAGCTCATGCATTTATTATAATTTTTTTTATAGTTATACCAATTATAATTGGAGGATTTGGAAATTGATTAGTTCCTTTAATATTAGGAGCTCCTGATATAGCCTTTCCACGAATAAATAATATAAGTTTTTGAATACTTCCTCCTTCTCTAACTCTTCTTTTAACAAGTAGAATAGTAGAAAACGGAGCAGGTACTGGCTGAACAGTTTATCCTCCCTTATCTTCAGGAATTGCTCATGGAGGAGCATCTGTAGATTTAGCAATTTTTTCACTTCATTTAGCGGGAATTTCTTCTATTTTAGGGGCAGTAAATTTTATTACGACAATTATTAATATACGATCTTCAGGTATTACATTTGACCGTATACCTCTCTTTGTATGATCTGTATTAATTACTGCTATTTTACTTCTTCTCTCTTTACCAGTTTTAGCGGGAGCCATTACTATATTATTAACTGACCGAAATCTTAATACTTCATTTTTTGACCCTGCCGGAGGAGGAGACCCTATTTTATACCAACATTTATTTTGATTTTTTGGTCACCCTGAAGTTTAATCGA
>A11_1-1
TCTCTGGTCAACAAATCATAAAGATATTGGTACACTTTATTTTATTTTCGGGGCTTGGGCAGGAATAGTAGGAACTTCATTAAGTATTATTGTTCGAGCAGAACTAGGTCACCCAGGAGCTCTTATTGGTGACGACCAGATTTATAATGTTATTGTTACAGCTCATGCTTTTATTATAATTTTCTTTATAGTTATGCCAATTATAATTGGGGGGTTTGGAAATTGATTAGTTCCTCTAATATTAGGGGCTCCTGACATAGCTTTCCCTCGAATAAATAATATAAGATTTTGAATACTACCTCCTTCTTTGACCCTGCTTTTAGCTAGAAGTATAGTAGAAAACGGGGCTGGAACAGGATGAACTGTTTACCCCCCTCTCTCTGCAGGAATCGCTCATGGAGGTGCCTCAGTAGATTTGGCTATTTTTTCTTTACATTTAGCTGGAATTTCTTCTATTTTAGGAGCCGTAAATTTTATTACTACTGTAATTAATATACGGTCTACAGGAATTACTTTTGACCGTATACCTTTATTTGTATGATCAGTTGTAATTACAGCTATTCTACTACTTTTATCTTTACCTGTACTTGCAGGTGCTATCACTATATTATTAACTGACCGTAACCTAAATACTTCCTTCTTTGACCCTGCGGGAGGGGGAGACCCCATTTTATACCAGCATTTATTTTGATTTTTTGGTCACCCTGAAGTTTAAGAGA
>B11_1-1
TGAAGGGTCAACAAATCATAAAGATATTGGTACCCTTTATTTTATTCTTGGAGCCTGAGCTGGAATAGTTGGAACCTCTCTAAGAATTATTGTACGAATAGAATTAGGTCACCCGGGATCTTTAATTGGTGATGATCAGATTTATAATGTAGTAGTAACAGCTCATGCTTTTATTATAATTTTCTTCATAGTTATACCAATCATAATTGGAGGATTTGGAAATTGATTAGTTCCCCTTATATTAGGAGCTCCCGATATAGCCTTTCCCCGAATAAATAATATAAGATTCTGAATATTACCCCCCTCTCTTACTCTTCTCCTAGCCAGAAGTATAGTAGAAAACGGAGCAGGAACTGGTTGAACAGTATACCCCCCACTTTCAGCAGGAATTGCCCACAGAGGATCCTCAGTCGACTTAGCAATTTTCTCTCTTCACCTTGCAGGAATCTCCTCCATTCTTGGAGCTGTTAATTTTATTACAACAGTTATTAATATACGATCAACAGGTATTTCCCTTGATCGAATACCCCTATTTGTATGATCAGTTGTTATTACAGCCATTCTTCTTTTATTATCTCTGCCTGTATTAGCTGGAGCTATTACAATACTCCTCACAGACCGAAACTTAAACACATCATTTTTTGACCCGGCAGGAGGAGGAGATCCCATTTTATACCAACATTTATTTTGATTTTTTGGTCACCCTGAAGTTTACTTCA
>C11_1-1
TGACTGGTCAACAAATCATAAAGATATTGGAACACTATATTTTATTTTTGGTTCTTGAGCAGGAATAGTAGGTACATCACTAAGAATTATTGTTCGAGCTGAATTAGGTCACCCTGGTGCTTTAATTGGTGATGACCAAATTTACAATGTTATAGTTACAGCACACGCATTCGTTATAATTTTTTTTATAGTAATGCCTATTATAATTGGTGGATTTGGAAACTGACTTGTCCCACTAATATTAGGAGCTCCAGATATAGCATTTCCTCGAATAAATAATATAAGATTTTGAATACTACCCCCATCTTTAACTTTACTTTTAGCAAGTAGAATAGTAGAAAACGGAGCAGGTACAGGATGAACTGTATACCCACCTCTTTCTTCTAATATTGCTCATGGAGGGGCATCAGTAGATCTGGCAATTTTTTCTCTACATTTAGCTGGAATTTCATCAATTTTAGGAGCTGTAAATTTTATCACAACAGTAATTAATATACGATCTACAGGAATCACATTTGATCGTATACCCCTATTTGTATGATCTGTTGTAATTACAGCAATTTTACTATTATTATCTTTACCTGTATTAGCAGGAGCAATTACTATATTATTAACAGATCGAAACTTAAATACTTCCTTTTTTGACCCCGCAGGAGGAGGAGACCCCATTTTATATCAACATTTATTTTGATTTTTTGGTCACCCTGAAGTTTAAGTCA
>D11_1-1
TGAGAGGTCAACAAATCATAAAGATATTGGAACTTTATATTTCATTTTTGGAGCATGAGCAGGAATAGTAGGAACATCACTTAGTATTATTATTCGAATAGAATTAGGACACCCAGGAGCATTAATTGGAGACGATCAAATTTATAATGTAATTGTTACAGCACATGCATTTATTATAATTTTCTTTATAGTTATACCTATTATAATTGGTGGATTTGGAAATTGATTAGTTCCTTTAATATTAGGAGCCCCTGATATAGCTTTTCCACGAATAAATAATATAAGTTTTTGAATATTACCGCCATCTCTTACACTTTTATTAGCCAGTAGTATAGTGGAAAATGGAGCTGGGACTGGATGAACAGTTTATCCTCCTTTATCTGCAGGTATTGCTCATGGAGGAGCTTCAGTTGATTTAGCAATTTTTTCACTTCATTTAGCTGGAATTTCATCAATTTTAGGAGCTGTAAATTTTATTACTACTGTAATTAATATACGATCAACAGGTATTACATTTGATCGAATGCCTTTATTTGTTTGGTCTGTTGTAATCACTGCTGTATTATTATTATTATCTTTACCAGTATTAGCTGGAGCTATTACAATATTATTGACTGATCGAAATTTAAATACATCTTTTTTTGATCCTGCTGGAGGAGGAGATCCAATTTTATATCAACATTTATTTTGATTTTTTGGTCACCCTGAAGTTTATCTCA
>E11_1-1
TGCTAGGTCAACAAATCATAAAGATATTGGAACATTATATTTCATTTTTGGAGCATGAGCTGGAATAGTAGGTACTTCCCTTAGTATTATTGTACGAGCTGAATTAGGTCACCCAGGAGCCCTTATTGGAGATGATCAAATTTATAATGTTGTAGTAACAGCCCACGCATTTATCATGATTTTTTTTATAGTTATACCTATCATAATCGGAGGATTTGGTAACTGATTAGTCCCTTTAATATTAGGTGCCCCAGATATAGCTTTTCCTCGTATAAATAATATAAGTTTTTGAATATTACCACCTTCTCTTACCCTTCTTCTTGCAAGAAGAATAGTAGAAAACGGAGCAGGAACAGGATGAACTGTATACCCCCCTCTATCTTCAGGAATTGCCCACGGAGGGGCATCAGTAGATTTAGCAATTTTTTCTCTACATTTAGCAGGAATTTCATCAATTCTAGGAGCAGTTAATTTTATTACTACAGTAATTAATATACGTTCCTCAGGAATTACACTTGACCGAATACCATTATTTGTATGATCAGTTGTAATTACTGCAATTTTACTTCTTTTATCTTTACCTGTATTAGCAGGAGCTATTACTATGTTACTTACAGATCGAAATCTAAATACATCATTTTTTGACCCTGCTGGAGGAGGAGACCCAATTTTATATCAACACTTGTTCTGATTTTTTGGTCACCCTGAAGTTTATAGCA
>F11_1-1
TGGAAGGTCAACAAATCATAAAGATATTGGAACATTATATTTCATTTTTGGAGCATGAGCTGGAATAGTAGGTACTTCCCTTAGTATTATTGTACGAGCTGAATTAGGTCACCCAGGAGCCCTTATTGGAGATGATCAAATTTATAATGTTGTAGTAACAGCCCACGCATTTATCATGATTTTTTTTATAGTTATACCTATCATAATCGGAGGATTTGGTAACTGATTAGTCCCTTTAATATTAGGTGCCCCAGATATAGCTTTTCCTCGTATAAATAATATAAGTTTTTGAATATTACCACCTTCTCTTACCCTTCTTCTTGCAAGAAGAATAGTAGAAAACGGAGCAGGAACAGGATGAACTGTATACCCCCCTCTATCTTCAGGAATTGCCCACGGAGGGGCATCAGTAGATTTAGCAATTTTTTCTCTACATTTAGCAGGAATTTCATCAATTCTAGGAGCAGTTAATTTTATTACTACAGTAATTAATATACGTTCCTCAGGAATTACACTTGACCGAATACCATTATTTGTATGATCAGTTGTAATTACTGCAATTTTACTTCTTTTATCTTTACCTGTATTAGCAGGAGCTATTACTATGTTACTTACAGATCGAAATCTAAATACATCATTTTTTGACCCTGCTGGAGGAGGAGACCCAATTTTATATCAACACTTGTTCTGATTTTTTGGTCACCCTGAAGTTTATTCCA
>G11_1-1
TGTACGGTCAACAAATCATAAAGATATTGGAACTTTATATTTCATTTTTGGAGCATGAGCAGGAATAGTGGGAACATCTCTTAGTATTATTATTCGAATAGAACTAGGACACCCAGGAGCATTAATTGGAGATGATCAAATTTATAATGTAATTGTTACAGCTCATGCTTTTATTATAATTTTTTTTATAGTAATACCTATTATAATTGGTGGATTTGGAAATTGATTAGTTCCTTTAATATTAGGAGCTCCAGATATAGCTTTCCCTCGAATAAATAATATAAGTTTTTGAATATTACCTCCTTCTCTTACACTTTTATTAGCCAGTAGTATAGTAGAAAATGGAGCTGGGACTGGATGAACAGTTTACCCTCCTTTATCTTCAGGTATTGCTCATGGAGGAGCTTCAGTTGATTTAGCTATTTTTTCATTACATTTAGCTGGAATTTCTTCAATTTTAGGAGCCGTAAATTTTATTACTACTGTAATTAATATACGATCAACAGGTATTACATTCGATCGAATACCTTTATTTGTTTGATCTGTTGTTATTACTGCTGTATTATTATTATTATCATTACCAGTATTAGCTGGAGCTATTACAATATTATTAACTGACCGAAACTTAAATACATCTTTCTTTGACCCTGCCGGAGGAGGAGATCCTATTTTATATCAACATTTATTTTGATTTTTTGGTCACCCTGAAGTTTAGTACA
>H11_1-1
TGTCAGGTCAACAAATCATAAAGATATTGGAACTTTATATTTTATTTTTGGGGCATGAGCCGGAATAGTAGGTACATCCCTAAGAATTATTGTTCGAGCTGAATTAGGCCACCCAGGAGCCTTAATTGGAGATGACCAAATTTATAATGTTGTAGTAACAGCCCATGCATTTATTATAATTTTCTTTATAGTTATACCTATTATAATTGGTGGGTTTGGTAATTGACTTGTCCCATTAATATTAGGAGCTCCTGATATAGCGTTCCCCCGAATAAATAATATAAGATTTTGGATATTACCCCCATCATTAACTCTTCTTCTTGCTAGAAGAATAGTTGAAAATGGAGCAGGTACTGGATGGACAGTTTACCCACCTCTTTCCTCAGGAATTGCACATGGAGGTGCATCTGTTGACCTAGCTATTTTTTCTCTCCACTTAGCAGGTATTTCATCTATTTTAGGTGCAGTAAACTTTATTACTACAGTAATTAATATACGATCACCAGGAATTACCTTAGACCGCATACCCCTATTTGTTTGGTCTGTTGTAATTACAGCAATTTTACTACTTTTATCACTACCTGTCTTAGCAGGAGCTATTACTATACTATTAACTGACCGAAACCTAAATACTTCATTCTTTGACCCAGCAGGTGGGGGAGACCCAATTCTTTACCAACATCTATTTTGATTTTTTGGTCACCCTGAAGTTTATGACA
>A12_1-1
TGTGTGGTCAACAAATCATAAAGATATTGGTACACTTTATTTTATTTTCGGGGCTTGGGCAGGAATAGTAGGAACTTCATTAAGTATTATTGTTCGAGCAGAACTAGGTCACCCAGGAGCTCTTATTGGTGACGACCAGATTTATAATGTTATTGTTACAGCTCATGCTTTTATTATAATTTTCTTTATAGTTATGCCAATTATAATTGGCGGGTTTGGAAATTGATTAGTTCCTCTAATATTAGGGGCCCCTGACATAGCTTTCCCTCGAATAAATAATATAAGATTTTGAATACTGCCTCCTTCTTTGACCCTACTTTTAGCTAGTAGTATAGTAGAAAACGGGGCTGGAACAGGATGAACTGTTTACCCCCCTCTCTCTGCAGGAATCGCTCATGGAGGTGCCTCAGTAGATTTGGCTATTTTTTCTTTACATTTAGCTGGAATTTCTTCTATTTTAGGAGCCGTAAATTTTATTACTACTGTAATTAATATACGGTCTACAGGAATTACTTTTGACCGTATACCTTTATTTGTATGATCAGTTGTAATTACAGCTATTCTACTACTTTTATCTTTACCTGTACTTGCAGGTGCTATCACTATATTGTTAACTGACCGTAACCTAAATACTTCCTTCTTTGACCCTGCGGGAGGGGGAGACCCCATTTTATACCAGCATTTATTTTGATTTTTTGGTCACCCTGAAGTTTAACACA
>B12_1-1
TTACGGGTCAACAAATCATAAAGATATTGGAACATTATATTTTATTTTTGGTGCTTGAGCTGGAATAGTAGGTTCTTCATTAAGAATTATTATTCGAATAGAATTAGGTCATCCTGGAGCATTAATTGGTGATGATCAAATTTATAATGTAATTGTAACAGCTCATGCATTTATTATAATTTTCTTTATAGTTATACCTATTATAATTGGAGGATTTGGAAATTGATTAGTCCCTCTTATATTAGGTGCACCAGATATAGCATTTCCACGAATAAATAATATAAGATTTTGAATATTACCACCTTCATTAACTTTATTATTAGCTAGAAGAATAGTAGAAAATGGAGCTGGAACAGGATGAACTGTTTATCCACCTTTATCTGCAGGAATTGCTCATGGAGGAGCTTCTGTTGACTTAGCAATTTTTTCTCTTCATTTAGCAGGTATTTCATCAATTTTAGGAGCTGTTAATTTTATTACAACAGTAATTAATATACGATCATCAGGAATTACATTTGACCGAATACCTTTATTTGTATGATCAGTGGTTATTACTGCAATTTTACTTCTTCTTTCATTACCTGTATTAGCCGGAGCAATTACAATATTATTAACAGATCGAAATTTAAATACCTCATTTTTTGATCCTGCAGGAGGTGGTGATCCAATTTTATACCAACATTTATTTTGATTTTTTGGTCACCCTGAAGTTTACGTAA
>C12_1-1
TTAGCGGTCAACAAATCATAAAGATATTGGAACATTATATTTTATCTTTGGAGCATGAGCCGGCATAGTAGGTACATCTCTAAGAATTATTGTACGAGCTGAACTTGGCCACCCTGGAGCACTAATTGGAGATGATCAAATTTATAATGTAGTAGTAACCGCCCACGCATTTATTATAATTTTTTTTATAGTAATACCTATTATAATTGGAGGATTTGGAAATTGACTAGTCCCTTTAATACTAGGAGCCCCAGATATAGCTTTCCCTCGAATAAATAATATAAGATTTTGAATATTACCCCCATCTCTTACTCTACTACTAGCTAGTAGAATAGTAGAAAACGGAGCTGGGACTGGATGAACTGTTTACCCTCCTTTATCATCAGGAATTGCCCACGGAGGAGCATCTGTTGACCTAGCTATTTTTTCTTTACACCTAGCAGGTATTTCATCAATTTTAGGAGCAGTTAATTTTATTACTACAGTAATTAATATACGATCTTCAGGTATTTCACTTGATCGAATGCCCCTATTTGTTTGATCTGTCGTAATTACAGCAATTTTACTTCTCTTATCCCTCCCAGTATTAGCAGGTGCCATTACCATATTACTAACTGATCGAAACTTAAACACATCATTTTTTGACCCAGCTGGGGGAGGAGATCCTATTCTTTATCAACACTTATTCTGATTTTTTGGTCACCCTGAAGTTTAGCTAA
>D12_1-1
TTCTCGGTCAACAAATCATAAAGATATTGGAACATTATATTTTATCTTTGGAGCATGAGCCGGCATAGTAGGTACATCTCTAAGAATTATTGTACGAGCTGAACTTGGCCACCCTGGAGCACTAATTGGAGATGATCAAATTTATAATGTAGTAGTAACCGCCCACGCATTTATTATAATTTTTTTTATAGTAATACCTATTATAATTGGAGGATTTGGAAATTGACTAGTCCCTTTAATACTAGGAGCCCCAGATATAGCTTTCCCTCGAATAAATAATATAAGATTTTGAATATTACCCCCATCTCTTACTCTACTACTAGCTAGTAGAATAGTAGAAAACGGAGCTGGGACTGGATGAACTGTTTACCCTCCTTTATCATCAGGAATTGCCCACGGAGGAGCATCTGTTGACCTAGCTATTTTTTCTTTACACCTAGCAGGTATTTCATCAATTTTAGGAGCAGTTAATTTTATTACTACAGTAATTAATATACGATCTTCAGGTATTTCACTTGATCGAATGCCCCTATTTGTTTGATCTGTCGTAATTACAGCAATTTTACTTCTCTTATCCCTCCCAGTATTAGCAGGTGCCATTACCATATTACTAACTGATCGAAACTTAAACACATCATTTTTTGACCCAGCTGGGGGAGGAGATCCTATTCTTTATCAACACTTATTCTGATTTTTTGGTCACCCTGAAGTTTAGAGAA
>E12_1-1
TTGACGGTCAACAAATCATAAAGATATTGGAACCCTATACTTTATTTTCGGAGCATGAGCAGGAATAATTGGAACTTCACTAAGAATTATTATTCGTGCAGAATTAGGACACCCCGGAGCCTTAATTGGAGATGACCAAATTTATAATGTAATTGTTACAGCTCATGCATTTATTATAATTTTTTTCATAGTTATACCTATTATAATTGGTGGATTTGGAAACTGATTAGTTCCCCTTATATTAGGAGCCCCTGACATAGCCTTTCCTCGAATAAATAATATAAGCTTTTGAATATTACCTCCTTCAATTACTCTTTTGTTAGCTAGAAGTATAGTAGAAAACGGAGCTGGGACAGGATGAACAGTTTATCCCCCCCTTTCTGCCGGAATCGCCCATGGAGGGGCTTCTGTTGATTTAGCAATTTTTTCTCTTCATTTAGCAGGTATTTCTTCTATTCTAGGAGCTGTAAACTTTATCACAACTGTAATTAATATACGATCTACAGGAATTACGTTTGACCGAATACCTCTATTTGTATGATCTGTTGTAATTACAGCAATTTTACTCCTCTTATCTTTACCAGTATTAGCAGGAGCTATCACAATACTATTAACAGATCGAAATTTAAATACATCATTCTTTGACCCTGCTGGAGGAGGAGACCCAATTTTATACCAACATTTATTTTGATTTTTTGGTCACCCTGAAGTTTAGTCAA
>F12_1-2
TTGCAGGTCAACAAATCATAAAGATATTGGAACATTATATTTTATTTTTGGTTCATGAGCAGGAATAGTAGGAACATCCCTAAGTATTATTGTTCGAGCTGAATTAGGTCATCCAGGTGCTTTAATTGGAGATGATCAAATTTATAATGTAATAGTCACAGCACATGCATTTGTTATAATTTTTTTTATAGTAATACCAATTATAATTGGAGGATTTGGAAATTGATTAGTCCCATTAATATTAGGAGCTCCAGATATAGCATTCCCTCGAATAAATAACATAAGATTTTGAATATTACCTCCATCTTTAACTTTACTTTTAGCAAGTAGAATAGTAGAAAATGGGGCAGGTACAGGATGAACGGTTTACCCTCCTCTTTCTTCTAATATTGCCCATGGAGGAGCATCAGTAGATTTAGCAATTTTTTCCCTTCATTTAGCAGGTATCTCATCAATTTTAGGAGCAGTAAATTTTATTACAACAGTAATTAATATACGATCAACAGGAATTACATTTGATCGAATACCATTATTTGTATGATCAGTTGTAATTACAGCAATTTTATTATTATTATCTTTACCTGTATTAGCAGGAGCAATTACAATATTACTTACAGACCGAAATTTAAATACTTCATTTTTTGATCCTGCAGGAGGAGGTGACCCTATTTTATACCAACATTTATTTTGATTTTTTGGTCACCCTGAAGTTTATGCAA
>G12_1-1
TTGGTGGTCAACAAATCATAAAGATATTGGAACATTATATTTCATCTTTGGAGCTTGAGCAGGAATAGTGGGGACATCCCTCAGTATTATTGTTCGAGCAGAACTTGGACATCCTGGGGCTTTAATTGGAGATGACCAAATTTATAATGTAGTAGTTACAGCACATGCATTCGTTATAATTTTCTTTATAGTAATACCTATTATAATTGGAGGATTTGGTAATTGACTAGTACCTTTAATATTAGGAGCCCCTGATATAGCGTTCCCACGAATAAATAATATAAGATTTTGAATATTACCCCCCTCATTAACACTTCTATTAGCAAGTAGAATAGTAGAAAATGGAGCGGGGACTGGATGAACAGTTTATCCTCCCCTATCCGCAGGAATTGCTCATGGTGGAGCTTCAGTAGATTTAGCTATTTTTTCACTCCACTTGGCGGGTATTTCTTCTATTCTAGGGGCAGTAAATTTTATTACTACAGTAATTAATATACGATCAACAGGTATTACATTTGATCGTATACCACTATTCGTATGATCAGTTGTAATTACAGCAATTTTATTACTATTATCACTCCCAGTTCTTGCCGGCGCAATCACAATACTTTTAACAGACCGAAACTTAAATACATCATTTTTTGACCCGGCCGGAGGGGGAGACCCTATTTTATACCAACACTTATTTTGATTTTTTGGTCACCCTGAAGTTTAACCAA
