# Supplementary material for: Filling reference gaps via assembling DNA barcodes using high-throughput sequencing—moving toward barcoding the world
Source: Gigascience. 2017 Oct 25;6(12):1–8. doi: 10.1093/gigascience/gix104 (PMC5726475; doi:10.1093/gigascience/gix104)
Supplement: Supplementary File S1. Results of HIFI-Barcode [file gix104_supplemental_file_s1.results_of_hifi-barcode.zip › Hifi-barcode_results/Plate2_results/Pacbio/hifi-barcode-pacbio.cluster.top1.fa]

>A01
AACACTTTATTTTATTTTTGGAGCTTGAGCTGGAATAGTAGGAACTTCTCTTAGAATACTAATTCGAATAGAATTAGGGCACCCAGGATCTTTAATTGGAGATGACCAAATTTATAATGTAATTGTTACTGCCCATGCTTTTGTGATAATTTTTTTTATGGTTATACCTATTATAATTGGAGGATTTGGAAATTGATTAGTTCCTTTAATACTAGGAGCCCCCGATATGGCTTTCCCACGAATAAACAATATAAGATTTTGAATACTTCCCCCCTCTATCACACTTTTATTAACCAGTAGTATAGTAGAAAACGGGGCTGGAACAGGATGAACCGTTTACCCCCCTTTATCTTCAGGGATTGCTCATGGAGGGGCTTCAGTTGATTTAGCTATTTTTTCACTACATTTAGCTGGAATTTCCTCGATTTTAGGAGCCGTAAATTTTATTACTACAGTAATTAATATACGATCAATAGGAATTACTTTTGATCGAATGCCTTTATTTGTTTGGTCTGTCTTAATTACAGCAATTCTTTTATTATTATCTTTACCTGTATTAGCAGGAGCTATTACTATACTTTTAACTGATCGAAACTTAAATACATCCTTTTTTGACCCAGCCGGAGGGGGAGACCCTATTTTATACCAACATTTGTTT
>C01
AACACTTTATTTCATTTTTGGGGCGTGAGCAGGAATAGTAGGAACTTCTCTTAGAATACTAGTACGAATAGAATTAGGACACCCAGGTTCTTTAATTGGTGATGACCAAATTTATAATGTTATTGTTACAGCTCATGCTTTTGTAATAATTTTTTTTATAGTAATACCAATTATAATTGGAGGGTTTGGAAATTGATTAGTTCCTCTTATACTAGGGGCCCCTGATATAGCTTTCCCACGAATGAATAATATAAGTTTTTGAATACTACCTCCTTCTATTACATTATTACTAGCTAGTAGTATGGTTGAAAACGGAGCTGGAACAGGTTGAACTGTTTATCCTCCTCTTTCTTCAGGAATTGCTCATGGAGGAGCTTCTGTAGATTTAGCTATTTTTTCACTACACCTAGCTGGAATTTCTTCAATTTTAGGAGCAGTAAATTTTATTACTACAGTTATTAATATACGATCAGTAGGAATTACTTTTGATCGAATACCTTTATTTGTGTGATCTGTTGTAATTACAGCAGTTTTATTATTATTATCTTTACCGGTATTAGCTGGAGCTATTACTATACTTCTAACAGATCGAAATCTTAATACTTCATTTTTTGACCCTGCCGGAGGGGGAGACCCTATCTTATATCAACATTTATTT
>D01
AACTCTTTATTTCATTTTCGGAGCTTGAGCCGGTATAATTGGTACTTCTCTTAGAATTTTAATTCGAATAGAGTTAGGCCACCCAGGTGCTTTAATTGGGGATGACCAAATTTATAATGTAATCGTAACAGCACATGCTTTTGTAATAATTTTTTTTATAGTAATACCTATTATAATTGGAGGATTTGGTAATTGACTTGTTCCATTAATATTAGGAGCCCCTGATATAGCTTTTCCTCGAATAAATAATATAAGTTTCTGAATACTTCCCCCTTCTATTACTTTATTATTAGCTAGTAGTATAGTAGAAAACGGAGCTGGTACAGGATGAACTGTTTATCCTCCTTTATCTTCAGGAATTGCTCATGGAGGAGCTTCTGTTGATTTAGCAATTTTTTCATTACACCTAGCTGGAATTTCATCAATTTTAGGAGCAGTAAATTTTATTACAACTGTAATTAACATACGATCAATTGGAATTACATTTGACCGTATACCTTTATTTGTTTGATCAGTAGTAATTACTGCTGTTTTACTATTACTATCATTACCAGTTCTTGCAGGAGCCATTACAATACTATTAACAGACCGAAATTTAAATACTTCTTTTTTTGACCCTGCCGGGGGAGGAGACCCTATTTTATATCAACATTTATTT
>E01
TACTTTATATTTTATTGTTCGGAGCATGAGCTGGTATAATTGGTACTTCTCTAAGAATTTTAATTCGAATAGAACTAGGACATCCAGGTGCTTTAATTGGAGACGACCAAATCTATAATGTAATTGTAACAGCTCATGCTTTTGTAATAATTTTTTTTATAGTAATACCCATTATAATTGGAGGATTCGGTAATTGACTTGTTCCATTGATATTAGGTGCTCCTGATATAGCTTTTCCTCGAATAAACAATATAAGTTTTTGAATATTACCCCCATCAATTACTATATTATTAGCTAGTAGTATAGTAGAAAACGGAGCTGGACTGGATGAACTGTTTACCCACCTTTATCTTCAGGAATTGCCCATGGTGGAGCTTCTGTAGATTTAGCAATTTTTTCATTACACCTAGCAGGTATCTCATCAATTCTAGGTGCAGTTAATTTCATCACGACTGTCATTAATATACGATCAGTTGGAATTACATTTGACCGAATACCTCTATTTGTTTGATCAGTTGTAATTACTGCTATTTTATTACTACTTTCATTGCCAGTTCTAGCTGGTGCAATTACAATATTATTAACAGATCGAAATTTAAATACATCTTTTTTTGACCCTGCTGGAGGAGGTGACCCTATTTTATATCAACACTTATTT
>F01
AACACTTTATTTTATTTTCGGTGCTTGAGCTGGAATAGTAGGAACTTCTCTTAGTATATTAGTACGTATAGAATTAGGCCACCCAGGTTCATTAATTGGGGATGACCAAATTTATAATGTAATCGTAACTGCACATGCTTTTGTAATAATTTTTTTATAGTTATACCAATTATAATTGGAGGATTTGGAAATTGATTAGTTCCTTTAATGTTAGGAGCCCCTGATATAGCATTCCCTCGAATAAATAATATGAGATTTTGAATACTCCCCCCATCAATTACACTTTTACTAACAAGAAGTATAGTGGAAAGTGGAGCCGGGACAGGTTGAACAGTTTATCCACCTTTATCTTCAGGAATTGCCCATGGAGGAGCCTCTGTTGATTTAGCTATTTTTCATTACATCTTGCTGGAATTTCCTCTATTTTAGGAGCTGTAAATTTTATTACAACAGTAATTAATATACGATCAGTAGGAATTACATTTGACCGAATACCATTATTTGTGTGATCTGTCTTAATTACAGCTATTTTATTATTACTTTCTTTACCAGTTCTTGCTGGAGCTATTACCATACTTTTAACAGATCGAAATTTAAATACATCATTTTTCGACCCAGCAGGAGGTGGGGACCCAATTTGTATCAACATTTATTT
>B02
AACTCTATATTTTATTTTTGGTGCTTGAGCTGGTATAGTAGGAACTTCTTTAAGTATTTTAGTACGAGCTGAATTAGGACATCCTGGAGCACTAATTGGTGATGATCAAATTTATAATGTAATTGTTACAGCTCATGCATTTATTATAATTTTTTTTATAGTAATACCTATTATAATTGGTGGATTTGGAAATTGATTAGTTCCATTAATATTAGGAGCACCTGATATAGCATTTCCACGAATAAATAATATAAGATTCTGGATATTACCACCATCATTAACATTATTATTAACAAGAAGAATAGTAGAAAACGGAGCTGGAACAGGATGAACTGTTTACCCACCTCTATCTTCTTCAATTGCTCACAGAGGTGCATCAGTTGATTTAGCTATTTTTTCTTTACATTTAGCAGGAATTTCATCTATTTTAGGAGCTGTAAATTTTATTACAACTATTATTAATATACGATCAACTGGAATTACATTTGATCGAATACCTTTATTTGTTTGATCTGTATTAATTACTGCTATTTTATTATTACTTTCTCTTCCTGTTTTAGCTGGAGCTATTACTATATTATTAACAGATCGAAATTTAAATACATCTTTTTTTGACCCTTCAGGAGGAGGAGACCCAATTTTATACCAACATTTATTT
>C02
TATGATGTATATCATGTTTTCTATATTTGCTGGAATTGTAGGTGGTTTATTTTCCCTTATTTTTAGGTTACAATTAGCAATGCCGGCTGGCCAAATAATTCAAGATTATCAATTATATAATGTGATAATTACCGCCCATGCCATAATTATGGTATTTTTCATGATTATGCCTGCTTTATTTGGTGGATTTGGGAATTATTTTGTTCCCCTTTTAATAGGAGCGCCTGATGTAGCTTTCCCAAGGCTTAATAATATCAGCTTTTGGCTTTTGATCCCTGCTTTTATATTATTAATGCTATCATCAGTGGCAGATGGGGGGGCAGGCACTGGCTGGACTCTTTATCCTCCTTTAAGTAACTTAGTAGGGCATCCTGGCATAGGAGTAGACCTAGCTATTTTAAGCCTCCACCTTACTGGTCTTGCTTCCATACTTGGCTCAATTAATATGATTGTAACTATTTTTAATATGAGAACAGAAGGGATGGGCCTATTTGAAATGCCTCTCTTCGTCTGGTCAATTTTGATTACCGCCTTTTTACTTATATTAGCAATTCCTGTGCTAGGTGGTGCTATCACTATGTTACTAACTGATAGAAATTTCAGCACAACCTTTTTTAAGGCTGAAGGAGGTGGTGATCCGGTGCTATTTCAGCATTTATTT
>E02
AACTTTATATTTTATATTTGGAGCTTGAGCCGGAATAGTTGGTACATCTTTAAGTATATTAATTCGTACAGAATTAGGTCACCCAGGTTCATTAATTGGTGATGACCAAATTTATAATGTTATTGTTACAGCCCATGCATTTATTATAATTTTTTTTATAGTAATGCCAATTATAATTGGAGGATTTGGAAATTGATTAGTTCCTTTAATATTGGGAGCCCCAGATATAGCTTTTCCTCGTATAAATAATATAAGTTTTTGATTATTACCCCCCTCACTATCCTTATTATTAGCTAGTAGCATAGTAGACAATGGGGCCGGTACTGGGTGAACAGTTTATCCCCCCCTATCTTCTAATATTGCCCATAGAGGAGCTTCAGTTGACTTAGCTATTTTTTCATTACATTTAGCAGGAGTTTCTTCTATTCTAGGGGCTGTAAATTTTATTACAACAGTTATTAATATACGATCCCCTGGAATTTCATTAGATCGAATACCTTTATTTGTATGATCAGTAGCTATTACAGCCTTATTACTTTTATTATCATTACCTGTTCTTGCTGGAGCTATTACTATACTACTTACAGATCGAAATTTAAATACTTCATTCTTTGACCCTGCGGGAGGAGGAGACCCTATTCTATACCAACACTTATTT
>G02
AACTTTATATTTTATTTTTGGGGCATGAGCAGGAATAGTGGGAACCTCCCTAAGTATATTAATTCGGACCGAACTAGGACAACCAGGGTCATTAATTGGAGATGACCAAATTTATAATGTTATTGTTACTGCACATGCCTTTATTATAATTTTTTTATAGTAATACCTATTATAATTGGAGGATTTGGAAATTGATTAGTCCCACTAATACTAGGAGCCCCTGATATAGCTTTTCCTCGAATAAATAATATAAGATTTTGACTTTTACCCCATCCCTTTCCTTACTATTAGCTAGTTCTATAGTAGAAAGTGGGGCAGGAACTGGTTGAACAGTTTATCCCCCTCTATCTTCAGGTATTGCCCATAGAGGGGCATCAGTAGATTTAGCAATTTTTTCTTTACATTTAGCGGGAGTATCCTCTATTTTAGGAGCTGTAAATTTTATTACTACAGTAATTAATATACGATCTCCAGGTATTTCTTTTGACCGAATACCTTTATTTGTGTGATCTGTTGTAATTACTGCTCTACTACTTTTATTATCTCTCCCCGTTTTAGCAGGAGCCATTACAATATTATTAACTGACCGAAATTTAAATACATCCTTTTTTGATCCCGCAGGAGGAGGAGATCCTATTTTATATCAACATTTATTT
>H02
TACTCTTTATTTTATTTTTGGAGCTTGAGCCGGAATAGTGGGAACATCTCTTAGTATATTAATTCGAATAGAATTAGGTCATCCTGGAGCATTAATTGGTAACGATCAAATTTATAATGTTATTGTTACAGCTCATGCTTTTGTTATAATTTTTTTTATAGTTATACCTATTATAATTGGTGGTTTTGGTAATTGATTAGTACCTTTAATATTAGGAGCACCTGATATAGCTTTCCCTCGAATAAATAATATAAGATTCTGAATACTTCCTCCTTCTTTAACTTTATTATTATCAAGTAGTATAGTAGAAAACGGAGCTGGAACTGGTTGAACAGTTTACCCCCCTCTCTCATCAGGAATTGCCCATAGTGGTGCATCAGTTGACTTAGCTATTTTTTCCCTACACTTAGCCGGAATCTCATCTATTTTAGGAGCAGTAAATTTTATTACAACAGTAATTAATATACGAGCTACAGGAATTTCATTTGACCGAATACCTCTTTTTGTATGATCAGTACTAATTACAGCTGTTCTATTATTACTTTCTTTACCAGTATTAGCAGGTGCTATTACTATACTATTAACTGATCGAAATTTAAATACATCCTTTTTTGACCCTGCTGGAGGAGGAGATCCAATTTTATATCAACATTTATTT
>A03
AACTTTATATTTTATCTTTGGAGCATGATCTGGAATAGTAGGTACCTCATTAAGAATTTTAGTTCGAGCTGAATTAGGTCACCCAGGAGCATTAATTGGCGACGATCAAATTTATAATGTAATTGTAACTGCCCATGCATTTGTAATAATTTTTTTTATAGTAATACCAATCATAATTGGAGGATTTGGAAATTGACTTGTTCCACTAATACTAGGGGCCCCAGATATAGCCTTTCCTCGAATAAACAATATAAGTTTTTGAATATTACCTCCCTCTTTAACTCTATTATTAGCTAGTAGTATAGTAGAAAATGGGGCTGGGACAGGATGAACTGTTTACCCTCCACTATCTTCAGGAATTGCTCATGGAGGAGCCTCTGTTGATTTAGCAATTTTTTCTCTTCATTTAGCAGGTATTTCTTCTATTTTAGGAGCTGTAAATTTCATTACAACAGTTATTAATATACGATCATCAGGTATTACTCTTGATCGAATACCTCTATTTGTATGATCAGTAGTTATTACAGCTATTTTATTATTATTATCTCTACCAGTTTTAGCCGGAGCTATTACTATACTTTTAACAGATCGAAATTTAAATACATCATTTTTTGACCCAGCAGGAGGAGGAGATCCAATTCTTTATCAACACTTATTT
>B03
AACTTTATATTTTATTTTTGGTGCTTGATCTGGTATAGTTGGTACTTCATTAAGAATTTTAGTACGAGCTGAATTAGGTCATCCAGGTGCATTAATTGGTGATGATCAAATTTATAATGTAATTGTAACTGCTCATGCATTTGTAATAATTTTTTTTATAGTAATACCAATCATAATTGGAGGATTTGGAAATTGACTTGTTCCATTAATATTAGGTGCCCCTGATATAGCTTTTCCCCGAATAAATAATATAAGTTTTTGAATACTGCCTCCTTCTCTTACTTTATTATTAGCAAGAAGTATAGTAGAAAATGGAGCTGGGACTGGATGAACTGTTTACCCTCCTTTATCCTCAGGAATCGCTCATGGAGGAGCCTCTGTTGATTTAGCAATTTTTTCTTTACATTTAGCAGGTATTTCTTCTATTTTAGGAGCTGTAAATTTCATTACAACAGTAATTAATATACGATCTTCAGGTATCACACTTGATCGAATACCTTTATTTGTTTGATCAGTAGTAATTACTGCTATCTTATTATTACTTTCTTTACCAGTTTTAGCAGGAGCTATTACTATACTATTAACAGATCGAAATTTAAATACTTCATTTTTTGATCCTGCAGGAGGTGGTGATCCTATTCTTTATCAACATCTATTC
>C03
AACTCTTTATTTTATTTTTGGAGCTTGAGCAGGTATAGTAGGAACATCCCTAAGAATGTTAATTCGAACAGAATTAGGGCATCCTGGGGCATTAATTGGGGATGACCAAATTTATAATGTAATTGTAACTGCTCATGCATTTGTAATAATTTTTTTTATAGTAATACCTATTATAATTGGGGGGTTCGGAAATTGACTTGTTCCCCTAATATTAGGAGCCCCAGATATAGCATTTCCTCGAATAAATAATATAAGATTTTGAATATTACCCCCTTCTTTAACCTTATTATTAGCTAGAAGTATAGTTGAAAACGGAGCAGGAACAGGATGAACTGTTTATCCCCCTCTTTCGTCTGGAATCGCCCATGGAGGGGCTTCTGTTGATTTAGCTATTTTTTCCTTACATTTAGCAGGAATTTCTTCAATTTTAGGAGCCGTAAATTTTATTACAACTGTAATTAATATACGATCTAATGGAATTACTTTAGACCGAATACCCCTATTTGTATGATCAGTTGTAATTACTGCTATTCTTTTACTTTTATCTTTACCAGTTTTAGCTGGAGCTATTACTATACTTTTAACTGACCGAAATTTAAATACTTCATTTTTTGACCCTGCAGGAGGAGGAGACCCTATTTTATACCAACATTTATTT
>D03
AACTTTATATTTTCTTTTCGGAGCTTGAGCCGGAATAGTAGGAACATCTTTAAGTATATTAATTCGAACAGAATTAGGTCATCCCGGCTCTCTTATTGGTGATGACCAAATTTATAATGTAATTGTTACTGCTCACGCTTTTGTAATAATTTTTTTTATAGTAATACCTATTATAATCGGGGGATTTGGAAATTGATTAGTACCATTAATATTGGGAGCTCCTGATATAGCTTTCCCCCGAATAAATAATATAAGTTTCTGAATATTACCCCCTTCTTTAACATTATTATTAGCTAGTAGAATAGTTGAAAATGGAGCAGGAACAGGATGAACAGTTTATCCACCCCTATCTTCAGGAATTGCTCATGGAGGGGCTTCTGTTGATTTAGCCATTTTTTCTTTACACTTAGCAGGAATTTCTTCTATTTTAGGAGCTGTAAATTTTATTACTACTGTCATTAATATACGATCAAGAGGAATTACTTTAGACCGAATACCTTTATTTGTTTGATCCGTAGTAATTACTGCTATTTTATTACTTCTCTCTCTCCCAGTTTTAGCTGGAGCTATTACTATATTACTTACTGATCGAAATTTAAATACTTCTTTTTTCGACCCAGCAGGAGGAGGAGACCCAATTTTATACCAACATTTATTT
>E03
AACATTATATTTTCTTTTTGGAGCATGAGCAGGAATAGTGGGTACATCCTTAAGTATATTAATTCGAACAGAATTAGGACACCCAGGATCTCTTATTGGAGATGATCAAATTTATAACGTAATTGTTACAGCTCATGCTTTTGTAATAATTTTTTTCATAGTAATGCCCATTATAATTGGAGGATTCGGAAATTGATTAGTGCCCTTAATATTAGGAGCCCCCGATATAGCTTTCCCCCGAATAAATAACATAAGTTTCTGAATATTACCCCCCTCTCTTACCCTTTTATTAGCTAGAAGAATAGTTGAAAATGGAGCAGGAACAGGTTGAACTGTTTACCCACCCTTATCTTCAGGTATCGCCCATGGAGGGGCTTCTGTTGATTTAGCTATTTTTTCACTACACTTAGCAGGGATTTCTTCTATTTTAGGAGCAGTAAATTTTATTACTACAGTTATTAATATACGATCAAAAGGAATTACTTTTGATCGAATACCTCTTTTTGTTTGATCAGTTTTAATTACTGCTATTTTATTACTTTTATCTCTTCCAGTTTTAGCTGGAGCTATTACTATATTATTAACAGACCGAAATTTAAACACTTCATTCTTTGATCCTGCAGGAGGAGGAGACCCAATTTTATATCAACATTTATTT
>F03
AACACTATACTTCATATTCGGAGCTTGAGCCGGAATAGTAGGCACATCTCTAAGAATACTAATTCGAACTGAATTAGGACACCCAGGCTCATTAATTGGAGATGACCAAATTTATAATGTAATCGTTACTGCACATGCTTTTGTAATAATTTTTTTTATAGTTATACCTATTATAATTGGAGGATTTGGAAACTGATTAATTCCCCTTATACTTGGAGCTCCTGACATAGCATTCCCACGAATAAATAATATAAGATTTTGAATACTCCCCCCATCTTTAACCCTCCTATTAGCTAGAAGAATAGTCGAAAATGGAGCAGGAACAGGATGAACTGTTTATCCCCCCCTATCATCAGGTATTGCCCATAGAGGAGCTTCAGTAGATCTAGCTATTTTTTCTCTACATTTAGCAGGAATTTCTTCTATTTTAGGGGCTGTAAACTTTATCACCACTGTAATTAATATACGATCAACAGGTATCACATTTGACCGAATGCCTTTATTTGTATGATCAGTATTAATTACTGCTATCTTATTACTTTTATCTCTACCTGTATTAGCAGGAGCTATTACTATACTACTAACAGACCGAAACCTAAATACATCATTTTTCGACCCCGCGGGAGGAGGAGACCCAGTCCTATACCAACACTTATTT
>G03
AACTCTTTATTTTATTTTTGGAGCTTGAGCAGGTATAGTAGGGACATCTTTAAGAATGTTAATTCGAACAGAATTAGGACATCCCGGAGCATTAATTGGAGATGACCAAATCTATAATGTAATTGTAACTGCTCATGCATTTGTAATAATTTTTTTTATAGTAATACCTATTATAATTGGAGGATTTGGAAATTGACTTGTCCCTCTAATATTAGGAGCACCAGATATAGCCTTTCCTCGAATAAATAATATAAGATTTTGAATATTACCACCTTCTTTAACTCTATTATTAGCTAGAAGTATAGTTGAAAATGGGGCAGGAACAGGATGAACTGTTTACCCCCCTCTTTCATCAGGAATCGCCCATGGAGGAGCTTCTGTTGATTTAGCTATTTTTTCTTTGCACTTAGCAGGAATTTCTTCAATTTTAGGAGCTGTAAATTTTATTACAACTGTAATTAATATACGATCTAACGGAATCACTTTAGACCGAATACCTTTATTTGTATGATCAGTTGTAATTACTGCTATTCTCTTACTTTTATCTTTACCAGTTTTAGCTGGAGCTATTACCATACTTTTAACTGACCGAAATTTAAATACTTCATTTTTTGACCCTGCGGGAGGAGGAGATCCTATTTTATACCAACATTTATTT
>B04
AACTCTTTATTTTATTTTTGGGGCTTGAGCAGGTATAGTAGGAACATCCCTAAGAATATTAATTCGAACAGAACTAGGACATCCAGGAGCCCTAATTGGAGATGACCAAATTTATAATGTAATTGTAACTGCCCATGCATTTGTAATAATTTTTTTTATAGTAATACCTATTATAATTGGAGGGTTCGGAAATTGACTTGTTCCTCTAATATTAGGAGCCCCAGATATAGCATTTCCTCGAATAAATAATATAAGATTTTGAATATTACCCCCTTCTTTAACCCTCTTATTAGCTAGAAGAATAGTTGAAAATGGGGCAGGAACAGGTTGAACTGTTTACCCCCCTCTTTCCTCAGGAATTGCCCATGGAGGAGCTTCTGTTGATTTAGCTATTTTTTCTTTACATTTAGCAGGAATTTCTTCAATTTTAGGAGCAGTAAATTTTATTACAACTGTAATTAATATACGATCTAATGGAATCACTTTAGACCGAATACCTTTATTTGTGTGATCAGTTGTAATTACTGCTATTCTTTTACTTCTATCTCTTCCAGTTTTAGCCGGAGCTATTACAATACTTTTAACTGACCGAAATTTAAATACTTCTTTTTTTGACCCAGCAGGTGGGGGAGATCCTATTCTATATCAACACTTATTT
>D04
AACTTTATATTTTATTTTTGGAGCCTGAGCAGGAATAGTAGGAACATCCCTCAGTATACTAATTCGAACGGAATTAGGACACCCAGGATCTCTAATTGGGGATGACCAAATTTATAATGTAATTGTCACTGCACATGCTTTTGTTATAATTTTTTTATAGTAATACCTATTATAATTGGGGGATTTGGAAATTGACTTGTTCCCCTAATATTAGGAGCCCCTGATATAGCTTTCCCACGAATAAATAATATAAGTTTTTGAATATTACCCCCATCTCTTACATTACTATTAGCAAGTAGTATAGTTGAAAATGGAGCAGGAACAGGATGAACAGTTTACCCCCCACTATCATCAGGGATTGCTCATGGAGGAGCTTCAGTTGATTTAGCAATTTTCTCTCTACATTTAGCTGGAATTTCCTCTATTTTAGGAGCTGTAAATTTTATTACTACTGTTATTAATATACGGTCTAGAGGAATTACACTAGATCGCATACCTCTATTTGTGTGATCAGTTGTAATTACAGCTATTTTATTACTTTTATCTTTACCAGTTTTAGCAGGAGCTATTACTATATTATTAACTGACCGAAATTTAAATACTTCCTTTTTTGACCCTGCAGGAGGAGGAGACCCAATTCTTTACCAACACTTATTT
>E04
AACTTTATACTTCTTATTTGGGGCTTGAGCAGGAATAGTTGGCACATCCCTAAGTATATTAATTCGTACTGAATTAGGACATCCAGGATCTTTAATTGGAGATGACCAAATTTATAATGTTATTGTTACCGCACATGCTTTTGTAATAATTTTTTTTATAGTAATACCTATTATAATCGGAGGATTTGGGAATTGACTTGTACCCCTAATATTAGGAGCCCCCGATATAGCCTTCCCTCGAATAAATAATATAAGTTTTTGAATACTTCCCCCCTCTCTTACTCTTCTATTAGCTAGAAGCATAGTTGAAAACGGAGCAGGAACAGGGTGAACTGTTTATCCCCCCCTATCTTCAGGAATTGCCCACGGAGGGGCTTCTGTTGATTTAGCAATTTTCTCTCTACATTTAGCAGGAATTTCTTCTATTTTAGGAGCTGTAAATTTTATTACAACTGTAATTAATATACGCTCTAGAGGAATTACTTTAGATCGTATACCCTTATTTGTGTGATCTGTTGTAATTACCGCTATTTTATTACTTCTATCTCTTCCAGTACTTGCCGGAGCAATTACTATACTTTTAACAGACCGAAACCTTAATACCTCTTTTTTCGACCCCGCAGGAGGGGGAGACCCAATTTTATACCAACACTTATTT
>F04
AACTTTATACTTTTTATTTGGAGCTTGAGCAGGAATAGTCGGTACATCCCTAAGTATATTAATTCGCACTGAATTAGGACATCCAGGATCTTTAATTGGAGATGACCAAATTTATAATGTTATTGTTACTGCACATGCTTTTGTAATAATTTTTTTTATAGTAATACCTATTATAATCGGAGGATTTGGAAATTGACTTGTACCCCTAATATTAGGAGCCCCCGATATAGCCTTCCCTCGAATAAATAATATAAGTTTTTGAATACTCCCCCCTTCTCTTACTCTTCTATTAGCTAGAAGCATAGTTGAAAATGGAGCAGGAACGGGTTGAACTGTTTACCCCCCTTTATCTTCAGGAATTGCCCACGGAGGAGCTTCCGTTGATTTAGCCATTTTCTCTTTACATTTAGCGGGAATTTCTTCTATCCTAGGAGCTGTAAATTTTATTACAACTGTAATCAATATGCGCTCTAGAGGAATTACTTTAGACCGAATACCTTTATTTGTGTGATCTGTTGTAATTACAGCTATCTTATTACTTTTGTCTCTTCCAGTACTTGCCGGAGCAATTACTATACTTTTAACGGATCGAAACCTTAATACCTCTTTTTTCGACCCCGCAGGAGGGGGAGACCCAATTTTATACCAACATTTATTT
>G04
AACTTTATATTTCTTATTTGGGGCATGAGCTGGAATAGTCGGAACATCTTTAAGAATATTAATTCGAACTGAACTAGGCCACCCAGGATCTCTAATTGGAGATGACCAAATTTACAACGTAATTGTTACTGCACATGCTTTTGTAATAATTTTTTTTATGGTAATACCTATTATAATTGGGGGATTTGGAAATTGATTAGTCCCATTAATATTAGGAGCACCAGATATAGCTTTCCCACGAATAAATAATATAAGATTCTGAATACTCCCCCTTCTTTAACATTATTATTAACTAGTAGAATAGTTGAAAATGGGGCAGGAACTGGATGAACAGTTTATCCACCCCTCTCATCCGGGATTGCTCATGGAGGAGCATCTGTAGACTTAGCTATTTTTTCTCTACATTTAGCAGGTATTTCTTCTATTTTAGGGGCAGTAAATTTTATTACAACAGTAATTAATATACGTTCTAGAGGAATTACTTTAGATCGAATACCCCTATTTGTCTGATCTGTAGTAATTACTGCTATTTTACTTCTTCTATCCCTACCCGTATTAGCCGGAGCTATTACTATATTATTAACAGATCGAAATTTAAATACCTCATTTTTTGACCCCGCAGGTGGAGGAGACCCTATTTTATACCAACATTTATTT
>H04
AACATTATATTTCATATTTGGTGCCTGAGCCGGTATAGTAGGAACGTCCTTAAGTATATTAATTCGAACAGAATTAGGACACCCAGGATCCCTAATTGGAGATGATCAAATTTATAATGTTATCGTAACAGCTCATGCATTTGTAATAATTTTTTTTATAGTAATACCAATTATAATTGGAGGATTCGGAAATTGACTTGTCCCTCTTATACTAGGAGCTCCCGATATAGCTTTTCCCCGAATAAATAATATAAGCTTTTGAATACTACCCCCCTCTCTTACTCTATTATTAGCTAGTAGTATAGTTGAAAACGGAGCTGGAACAGGTTGAACTGTTTACCCCCCCTTATCATCCGGAATCGCCCACGGAGGAGCTTCTGTTGATTTAGCAATTTTTTCTCTTCACTTAGCGGGAATTTCATCAATTCTTGGTGCTGTAAATTTTATTACAACTGTAATTAATATACGATCTAATGGAATTACCTTTGATCGAATACCTCTATTTGTGTGATCTGTTGTAATCACAGCTATTCTACTACTATTATCTTTACCAGTATTAGCTGGAGCTATTACAATATTATTAACAGATCGAAATTTAAATACATCCTTCTTTGACCCTGCTGGAGGTGGAGATCCTATTTTATACCAACATTTATTT
>A05
AACCTTATACTTTCTTTTTGGTGCTTGAGCCGGTATAGTCGGGACATCTTTAAGAATACTTATTCGAACTGAATTAGGTCATCCTGGATCTTTAATTGGTGATGATCAAATTTATAACGTAATTGTTACTGCTCACGCATTTGTGATAATTTTTTTCATAGTAATGCCAATTATAATTGGAGGATTTGGTAATTGACTTGTTCCTCTGATATTAGGAGCCCCAGATATAGCCTTCCCCCGAATAAATAATATAAGATTTTGAATATTACCACCCTCCCTTACATTATTATTAGCTAGTAGAATAGTTGAAAACGGAGCAGGAACAGGTTGAACTGTTTATCCCCCTCTATCCTCAGGAATTGCCCATGGAGGAGCTTCTGTTGATTTAGCTATCTTTTCTCTCCACCTAGCAGGAATTTCTTCAATTCTAGGAGCAGTAAATTTTATTACCACTGTAATTAATATACGATCAAGTGGAATCACTTTAGATCGAATACCTTTATTTGTATGATCTGTAGTAATTACAGCTATTTTACTTCTTCTATCTCTACCCGTTTTAGCCGGAGCCATTACTATACTACTTACAGATCGGAATTTAAATACCTCATTTTTTGATCCCGCAGGAGGAGGTGACCCTATTTTATATCAACATTTATTT
>B05
AACATTATATTTTATTTTTGGAATTTGAGCAGGAATAGTAGGGACATCATTAAGTTTATTAATTCGTGCTGAATTAGGTAACCCAGGATCATTAATTGGGGATGATCAAATTTATAATACTATTGTTACAGCACATGCTTTTATTATAATTTTTTTTATAGTTATACCAATTATAATTGGAGGATTTGGAAATTGATTAGTACCTTTAATATTAGGAGCTCCTGATATAGCTTTCCCTCGTATAAATAATATAAGATTTTGAATGTTACCTCCCTCATTAACATTATTAATTTCAAGAAGAATTGTAGAAAATGGAGCAGGAACAGGATGAACAGTTTACCCCCCCCTTTCATCTAATATTGCTCACGGAGGAAGTTCAGTAGATTTAGCTATTTTTTCTTTACATCTCGCTGGGATCTCATCTATTTTAGGGGCAATTAATTTTATTACCACTATTATTAATATACGATTAAATAATATATCATTTGATCAAATACCTTTATTTGTATGGGCAGTAGGAATTACAGCTTTCTTATTACTTTTATCTTTACCTGTTTTAGCAGGGGCTATTACTATACTTTTAACAGATCGTAATTTAAATACATCTTTTTTTGACCCTGCTGGTGGGGGAGATCCAATTTTATACCAACATTTATTT
>C05
AACACTATACTTCATATTCGGAGCTTGAGCCGGAATAGTAGGCACATCTCTAAGAATACTAATTCGAACTGAATTAGGACACCCAGGCTCATTAATTGGAGATGACCAAATTTATAATGTAATCGTTACTGCACATGCTTTTGTAATAATTTTTTTTATAGTTATACCTATTATAATTGGAGGATTTGGAAACTGATTAATTCCCCTTATACTTGGAGCTCCTGACATAGCATTCCCACGAATAAATAATATAAGATTTTGAATACTCCCCCCATCTTTAACCCTCCTATTAGCTAGAAGAATAGTCGAAAATGGAGCAGGAACAGGATGAACTGTTTATCCCCCCCTATCATCAGGTATTGCCCATAGAGGAGCTTCAGTAGATCTAGCTATTTTTTCTCTACATTTAGCAGGAATTTCTTCTATTTTAGGGGCTGTAAACTTTATCACCACTGTAATTAATATACGATCAACAGGTATCACATTTGACCGAATGCCTTTATTTGTATGATCAGTATTAATTACTGCTATCTTATTACTTTTATCTCTACCTGTATTAGCAGGAGCTATTACTATACTACTAACAGACCGAAACCTAAATACATCATTTTTCGACCCCGCGGGAGGAGGAGACCCAGTCCTATACCAACACTTATTT
>D05
TACACTATATTTTATATTTGGGGCTTGAGCAGGAATAGTAGGAACCTCATTAAGTATATTAATTCGAACTGAATTAGGGCACCCAGGATCATTAATTGGAGATGACCAAATTTATAATGTAATTGTAACTGCTCATGCTTTTGTAATAATTTTTTTTATAGTTATACCAATTATAATTGGAGGATTCGGAAATTGATTAGTACCCCTTATATTAGGAGCTCCAGATATAGCTTTTCCACGAATAAATAACATAAGATTTTGAATACTTCCCCCCTCTCTAACTCTTCTATTAGCTAGAAGTATAGTTGAAAATGGTGCAGGAACCGGATGAACGGTTTATCCACCCCTATCATCAGGAATTGCTCACAGAGGAGCTTCTGTAGATTTAGCTATTTTTTCTCTTCATTTAGCAGGTATTTCCTCTATTTTAGGAGCTGTAAATTTTATTACAACTGTAATTAATATACGATCAACAGGAATTACTTTAGATCGAATACCCTTATTTGTTTGATCAGTAATAATCACTGCTATTTTACTACTTCTCTCCTTACCGGTATTAGCAGGAGCTATTACTATACTATTAACAGATCGAAATCTAAATACGTCATTTTTTGATCCCGCAGGAGGAGGAGACCCAGTACTATACCAACACTTATTT
>E05
AACATTATATTTTATATTTGGAGCTTGAGCAGGCATAGTAGGAACATCATTAAGTATATTAATTCGAACAGAATTGGGTCACCCAGGATCCCTAATTGGAGATGACCAAATTTATAATGTAATCGTAACAGCCCACGCATTCGTAATAATTTTTTTTATAGTAATACCTATCATAATTGGAGGATTTGGAAACTGACTTGTCCCACTAATATTAGGAGCTCCCGATATAGCCTTCCCCCGAATAAATAATATAAGATTTTGAATACTCCCCCCTTCTCTCACCCTATTATTAGCTAGTAGTATGGTTGAAAACGGAGCTGGAACAGGATGAACTGTTTATCCCCCATTATCATCAGGAATTGCCCATGGAGGAGCTTCTGTTGACTTAGCAATTTTTTCTCTTCATTTAGCAGGAATCTCATCAATTCTAGGTGCTGTAAATTTTATTACAACCGTAATTAATATACGATCTAATGGAATTACCTTTGATCGAATACCCCTATTTGTTTGATCTGTTATAATTACAGCTATCTTACTACTTCTATCCTTACCAGTATTAGCGGGAGCTATCACAATACTATTAACAGACCGAAATCTAAATACGTCATTTTTCGACCCCGCTGGGGGTGGAGACCCTATTCTTTACCAACATTTATTT
>F05
AACTCTTTATTTTATTTTCGGAGCTTGAGCAGGTATAGTAGGAACATCCTTAAGAATGTTAATTCGAACAGAATTAGGACACCCTGGAGCATTAATTGGAGATGACCAAATCTACAATGTAATTGTAACTGCTCACGCATTTGTAATAATTTTTTTTATAGTAATACCTATTATAATTGGAGGATTTGGAAATTGACTCGTTCCCCTAATACTAGGAGCACCAGATATGGCATTTCCTCGAATAAATAACATAAGATTTTGAATATTACCCCCTTCTTTAACCCTATTATTAGCTAGAAGTATAGTTGAAAACGGAGCAGGAACAGGGTGAACTGTTTATCCCCCTCTCTCGTCAGGAATTGCCCATGGAGGAGCTTCTGTTGATTTAGCCATTTTTTCTTTACACCTAGCAGGAATTTCTTCAATTTTAGGAGCTGTAAATTTTATTACTACTGTAATTAATATACGATCTAACGGAATTACTTTAGACCGAATACCTCTATTTGTGTGATCTGTTGTAATTACTGCTATTCTTTTACTTTTATCTTTACCAGTTTTAGCCGGAGCCATTACTATACTTTTAACTGACCGAAATTTAAATACTTCATTTTTTGACCCCGCAGGAGGAGGAGACCCTATTTTATACCAACACTTATTT
>G05
AACTTTATATTTTATTTTTGGGGCTTGATCAGGGATAGTCGGAACTTCCCTAAGAATTTTAATTCGAGCTGAATTAGGACACCCTGGAGCCTTAATTGGAGATGACCAAATTTATAATGTTATTGTAACAGCTCATGCGTTTATTATAATTTTTTTTATAGTTATACCTATTATAATTGGAGGGTTTGGAAATTGATTAGTTCCTTTAATATTAGGAGCACCAGATATAGCCTTTCTACGAATAAATAATATAAGATTTTGAATACTACCACCATCTTTAACTCTTCTTTTATCAAGAAGAATAGTAGAAAATGGAGCTGGCACAGGTTGAACAGTTTACCCACCTTTATCTTCAGGAATTGCCCATGGGGGAGCATCAGTTGATTTAGCAATTTTTTCTTTACATTTAGCAGGTATTTCATCAATTTTAGGAGCAGTAAATTTTATTACTACAGTAATTAATATACGCGCTACAGGAATTACATTTGACCGAATACCCTTATTTGTATGATCAGTTGTCATTACTGCAATCCTTTTACATTTATCATTACCAGTATTAGCAGGAGCTATTACAATGTTATTGACTGACCGAAATTTAAATACATCATTCTTTGACCCCGCAGGAGGGGGAGACCCAATTTTATACCAACATTTATTT
>H05
CACTTTATATTTTATATTTGGAGCTTGAGCAGGTATAGTTGGTACTTCATTAAGCATATTAATTCGGACAGAATTAGGTCATCCCGGCTCATTAATTGGTGATGATCAAATTTATAATGTTATTGTTACAGCTCATGCTTTTGTTATAATTTTTTTTATAGTTATGCCCATTATAATCGGAGGATTTGGTAATTGATTAGTCCCCCTAATATTAGGTGCCCCAGATATAGCTTTTCCTCGAATAAATAATATAAGCTTCTGATTATTACCCCCCTCTTTATCCCTTCTTTTAGCAAGAAGTATAGTAGATAACGGAGCAGGAACAGGTTGAACAGTTTACCCCCCCCTATCTTCTAACATTGCCCATAGAGGGGCATCAGTAGATCTTGCTATTTTTTCTCTTCATTTAGCCGGAATTTCTTCCATTTTAGGAGCTGTAAATTTTATTACTACAGTAATTAATATACGTGCCCCCGGTATTACATTAGATCGTATGCCCCTCTTTGTATGATCTGTTGTAATTACCGCCCTTCTTTTATTATTATCTCTTCCTGTCTTAGCGGGGGCTATTACTATACTATTAACTGATCGTAACCTAAATACCTCTTTTTTTGACCCAGCTGGAGGGGGAGACCCTATTCTTTATCAACACTTATTC
>A06
AACTTTATACTTTCTATTTGGTGCTTGAGCAGGAATAGTGGGAACTTCTTTAAGTATATTAATTCGAACTGAATTAGGACATCCTGGCTCTTTAATCGGGGATGATCAAATTTATAATGTAATTGTTACAGCTCATGCTTTTGTAATAATTTTTTTTATAGTTATACCAATTATAATTGGGGGATTTGGAAATTGACTTGTTCCTTTAATATTAGGAGCCCCTGATATGGCATTTCCTCGAATAAATAACATAAGTTTTTGAATACTTCCCCCTTCTCTCACTTTATTATTAACTAGAAGAATAGTTGAAAACGGAGCTGGAACAGGATGAACCGTCTACCCCCCTTTATCTTCAGGTATTGCCCATAGAGGTGCTTCTGTTGATTTAGCTATTTTTTCTCTTCATTTAGCAGGAATTTCTTCAATTCTAGGAGCAGTTAACTTTATTACAACTATTATTAACATACGATCAACAGGAATTTCACTAGATCGAATACCCCTATTTGTATGATCAGTATTAATTACAGCTATTTTACTTTTATTATCATTACCTGTTCTAGCAGGAGCAATTACGATATTACTTACTGATCGAAATCTTAATACTTCTTTTTTTGACCCTGCTGGAGGAGGAGACCCTATTTTATATCAACACTTATTC
>B06
AACTTTATATTTTATTTTTGGCGCTTGAGCAGGAATAATTGGAACATCATTGAGAATACTTATTCGAACTGAACTAGGACACCCTGGCTCATTAATTGGAGATGACCAAATTTATAATGTAATTGTCACAGCACACGCTTTTGTAATAATTTTTTTTATAGTAATGCCCATTATAATTGGAGGATTTGGAAATTGATTAGTTCCTTTAATATTAGGAGCACCAGATATAGCTTTTCCCCGAATAAATAACATAAGATTTTGAATACTACCTCCTTCTCTTACTCTTTTATTAACTAGAAGAATAGTAGAAAATGGAGCAGGAACGGGTTGAACTGTTTACCCCCCCTTATCATCAGGAATTGCGCATAGAGGAGCATCTGTTGATCTCGCCATCTTTTCTCTTCACTTAGCAGGAATTTCATCTATTTTAGGGGCAGTTAATTTTATTACTACTATTATTAACATACGATCAAGTGGTATTTCTTTTGATCGTATACCTTTATTTGTATGATCAGTTCTAATTACTGCTATTCTTTTACTTTTATCATTACCTGTACTTGCAGGAGCAATCACAATACTTTTAACAGATCGTAATCTTAATACATCTTTTTTTGACCCAGCGGGGGGAGGAGACCCTATTTTATACCAACATTTATTC
>C06
AACATTATATTTTATTTTTGGAATTTGAGCAGGAATAGTGGGAACTTCTTTAAGTTTATTAATTCGTGCTGAATTAGGAAATCCAGGTTCTTTAATTGGAGATGATCAAATCTATAACACTATTGTTACTGCCCATGCTTTCATTATAATTTTTTTTATAGTAATACCTATTATAATTGGGGGATTTGGTAATTGATTAGTACCATTAATATTAGGAGCACCTGATATAGCTTTCCCCCGTATAAATAATATAAGATTTTGAATACTTCCCCCTTCATTAACACTTTTGATTTCAAGAAGAATTGTTGAAAATGGGGCAGGAACTGGGTGAACAGTTTATCCTCCTTTATCATCTAACATTGCACATGGAGGAAGATCAGTAGATTTAGCTATTTTTTCATTACATCTAGCTGGTATTTCATCTATTTTAGGAGCAATTAATTTTATTACTACTATTATCAATATACGTCTTAATAATATATCATTTGATCAAATACCATTATTTGTATGAGCAGTAGGAATTACAGCTTTCTTATTACTTTTATCATTACCAGTTTTAGCTGGTGCAATTACCATACTTTTAACAGATCGAAATTTAAATACATCATTTTTCGACCCTGCTGGAGGAGGAGACCCTATTCTATATCAACACTTATTT
>D06
AACATTATATTTTATTTTTGGAATTTGAGCAGGAATAGTAGGAACATCATTAAGTTTATTAATTCGAGCTGAATTAGGAAATCCTGGATCATTAATTGGAGATGATCAAATTTATAATACTATTGTTACAGCTCATGCTTTTATTATAATTTTTTTTATAGTTATACCAATTATAATTGGAGGATTTGGAAATTGATTAGTACCTTTAATATTAGGAGCTCCAGATATAGCTTTCCCTCGTATAAATAATATAAGATTTTGAATATTACCGCCATCATTAACTTTATTAATTTCAAGAAGAATTGTAGAAAATGGAGCAGGAACAGGATGAACAGTTTACCCACCTTTATCATCTAATATTGCCCATAGAGGAAGTTCAGTAGATTTAGCTATTTTTTCTTTACATTTAGCTGGAATTTCATCTATTTTAGGGGCAATTAACTTTATTACCACTATTATTAACATACGATTAAATAATATATCATTTGATCAAATACCTTTATTTGTATGAGCTGTTGGAATTACAGCTTTCTTACTACTTTTATCATTACCTGTTTTAGCAGGAGCTATTACCATACTTTTAACAGATCGTAATTTAAATACATCTTTTTTTGATCCTGCAGGAGGAGGAGATCCAATTTTATATCAACACTTATTT
>E06
AACATTATATTTTATTTTTGGTGCATGGTCAGGAATAGTAGGAACTTCTTTAAGAATTTTAGTTCGAGCAGAATTAGGACATCCTGGAGCATTAATTGGAGATGACCAAATTTATAATGTTATTGTAACAGCCCATGCTTTTGTAATAATTTTTTTTATAGTAATACCTATTATAATTGGAGGATTTGGAAATTGATTAGTTCCCTTAATATTGGGAGCCCCTGATATAGCCTTTCCCCGTATAAATAATATAAGTTTTTGAATATTACCTCCTTCTTTAACTTTACTTTTAGCCAGTAGTATAGTAGAAAATGGAGCTGGAACAGGATGAACAGTTTACCCTCCCTTATCAGCAGGAATTGCTCATGGGGGAGCATCTGTTGATTTAGCTATTTTTTCTTTACATTTAGCAGGAATTTCTTCAATTTTAGGAGCAGTTAATTTTATTACAACAGTAATTAATATACGATCTCCTGGAATTTCTTTTGATCGCATACCTTTATTTGTATGATCAGTAGTAATTACAGCTATTTTATTATTACTATCTTTACCCGTATTAGCAGGAGCTATTACTATATTATTAACAGATCGAAATTTAAATACTTCATTTTTTGACCCCGCAGGAGGAGGAGACCCAATTTTATATCAACATTTATTT
>F06
CACTCTTTATTTCATTTTTGGAGCTTGAGCCGGAATAGTGGGAACATCCCTAAGAATTTTAATTCGTATAGAACTAGGACACCCAGGAGCTTTAATTGGGGATGACCAAATTTATAATGTAATTGTAACAGCACATGCTTTTGTAATAATTTTTTTTATGGTAATACCTATCATAATCGGAGGATTTGGAAACTGATTGGTCCCTTTAATATTGGGGGCTCCAGATATAGCCTTCCCACGAATAAATAATATAAGATTTTGACTTTTACCCCCCTCTTTAACACTTTTACTTTCTAGAAGAATAGTTGAAAATGGAGCTGGAACTGGTTGAACGGTATACCCCCCCTTATCTTCTGGAATTGCCCACGGAGGAGCTTCTGTCGATTTAGCAATCTTCTCTTTACATTTAGCAGGTATTTCATCTATCCTAGGAGCTGTTAATTTCATCACTACTGTAATTAATATACGATCTACAGGCATTACTTTTGACCGAATGCCTTTGTTTGTGTGATCTGTCATAATCACAGCCATTCTCCTTTTATTATCTTTACCTGTATTAGCAGGAGCTATTACAATACTCTTAACTGACCGTAATTTAAATACTTCTTTCTTTGACCCCGCCGGAGGAGGAGACCCCATTTTATACCAACATTTATTT
>A07
AACCTTATATTTCATTTTCGGGGCTTGAGCAGGAATGGTTGGAACGTCTCTAAGAATTCTTATTCGAATAGAACTAGGTCATCCAGGAGCTTTAATTGGTGATGATCAAATTTATAATGTTATTGTTACAGCTCATGCATTTGTAATAATTTTTTTTATAGTAATACCCATTATAATTGGAGGATTTGGAAATTGATTAGTTCCATTAATATTAGGAGCGCCTGATATAGCTTTCCCTCGAATAAATAATATAAGATTTTGAATATTACCCCCTTCTTTAACATTACTATTAGCTAGAAGAATAGTAGAAAATGGGGCAGGAACAGGATGAACAGTTTACCCACCCCTTTCTTCTGGAATTGCACATGGAGGTGCTTCTGTTGATTTAGCAATTTTTTCTCTTCATCTAGCTGGTATTTCTTCTATTTTAGGAGCAGTAAATTTTATTACAACAGTTATTAATATACGTACACCAGGAATTTCATTTGATCGAATGCCTTTATTTGTATGATCAGTAGTTATTACAGCTGTACTATTATTACTTTCTTTACCTGTTTTAGCAGGAGCTATTACTATATTATTAACTGATCGGAACTTAAATACATCATTTTTTGACCCCGCAGGAGGAGGAGATCCTATTTTATATCAACATTTATTT
>B07
TACTTTATATTTTATTTTTGGAGCATGAGCTGGAATAGTTGGAACTTCATTAAGAATTTTAATTCGTATAGAATTAGGCCATCCAGGAGCTTTAATTGGTGACGATCAAATTTATAATGTGATTGTTACAGCACATGCATTTGTAATAATTTTTTTTATAGTAATACCTATTATAATTGGAGGATTTGGAAATTGATTAGTTCCATTAATATTAGGGGCCCCTGATATAGCTTTTCCCCGAATAAATAATATAAGATTTTGAATACTCCCACCCTCTTTAACTTTATTATTAGCTAGAAGAATAGTAGAAAATGGGGCAGGAACAGGATGAACTGTCTATCCCCCCCTCTCATCTGGAATTGCTCATGGAGGAGCTTCTGTTGATTTAGCAATTTTTTCATTACATTTAGCTGGTATTTCTTCTATTTTAGGAGCTGTAAATTTTATTACAACAGTAATTAATATACGAACTCCCGGAATTTCATTTGATCGAATGCCTTTATTTGTTTGATCGGTAGTAATCACTGCTATTTTATTATTATTATCTTTACCGGTATTAGCCGGAGCTATTACAATATTATTAACAGATCGAAATTTAAATACTTCATTTTTTGATCCTGCAGGGGGGGGAGACCCTATTTTATATCAACATTTATTT
>C07
AACTTTATATTTTATTTTTGGAGCTTGAGCTGGAATAGTCGGAACTTCATTAAGAATTTTAATTCGAATAGAATTAGGTCACCCTGGAGCTTTAATTGGGGATGATCAAATTTATAATGTAATTGTTACAGCCCATGCTTTTGTAATAATTTTTTTTATAGTAATACCAATTATAATTGGGGGATTTGGAAATTGATTAGTTCCATTAATATTGGGAGCCCCTGACATAGCTTTTCCTCGAATAAATAATATAAGATTTTGAATACTTCCCCCTTCTTTAACATTATTATTAGCTAGAAGAATAGTAGAAAACGGGGCAGGAACTGGATGAACAGTTTATCCCCCTCTTTCATCGGGGATTGCTCATGGAGGAGCTTCTGTTGATTTAGCTATTTTTTCATTACATTTAGCTGGAATTTCTTCTATTTTAGGAGCAGTAAATTTTATTACAACTGTAATTAATATGCGAACGCCAGGAATTTCATTTGATCGAATACCTTTATTTGTTTGATCAGTAGTAATCACTGCAATTTTACTATTACTTTCTTTACCCGTATTAGCCGGAGCTATTACAATATTATTAACAGATCGAAATTTAAATACTTCATTTTTTGATCCTGCTGGAGGGGGGGACCCAATTTTATATCAACATTTATTT
>D07
AACTCTATATTTTATTTTTGGGGCTTGAGCTGGAATAGTAGGAACTTCCTTAAGTATTTTAATTCGAATAGAACTAGGCCACCCAGGGGCTTTAATTGGGGATGATCAAATTTATAATGTAATTGTCACTGCCCATGCTTTTGTAATAATTTTTTTTATGGTAATACCTATTATAATTGGGGGATTTGGTAACTGATTAGTCCCTCTTATATTAGGAGCCCCAGATATAGCTTTCCCACGTATAAATAACATAAGCTTTTGAATGCTCCCGCCATCTTTAACTCTACTACTATCTAGTAGTATAGTAGAAAATGGAGCTGGAACAGGATGAACTGTTTATCCACCATTATCTTCAGGAATCGCTCATGGTGGGGCTTCTGTTGATTTAGCTATTTTTTCTCTTCATTTAGCAGGAATCTCATCTATTTTAGGAGCAGTTAATTTTATTACAACAGTTATTAATATACGATCAACTGGAATTACTTTTGACCGAATGCCTTTATTTGTCTGATCTGTAGTAATTACTGCTATTTTACTTTTACTATCATTACCTGTATTAGCAGGAGCTATTACAATACTATTAACAGACCGAAACCTTAATACCTCTTTCTTTGACCCATCAGGAGGGGGAGACCCTATTCTATACCAACATTTATTT
>E07
AACCCTATATTTTATTTTCGGAGCTTGAGCTGGAATAGTAGGAACTTCCCTGAGTATTTTAATTCGAATAGAACTAGGACACCCAGGAGCCTTAATTGGAGATGATCAAATTTATAATGTAATTGTTACTGCACATGCTTTTGTAATAATTTTCTTTATGGTAATGCCTATTATAATTGGAGGATTTGGTAATTGATTAGTCCCCCTTATACTGGGGGCCCCAGATATAGCTTTCCCACGAATAAATAATATAAGTTTTTGAATACTACCACCATCTTTAACTTTATTGTTATCTAGTAGTATAGTAGAAAATGGAGCTGGAACAGGTTGAACAGTATACCCCCCACTATCTTCAGGAATTGCACATGGAGGCGCTTCTGTTGACTTAGCTATTTTTTCACTTCATTTAGCAGGAATTTCATCAATTTTAGGAGCTGTTAATTTTATCACAACAGTAATTAATATACGATCAACTGGTATTACATTTGATCGAATACCCCTATTTGTATGATCTGTAGTAATCACAGCTATTTTATTACTATTATCATTACCAGTGTTAGCCGGAGCTATTACAATACTTTTAACAGACCGAAACCTCAATACCTCTTTCTTTGACCCTGCAGGAGGGGGAGACCCTATTCTATATCAACATTTATTT
>F07
AACCCTATATTTTATTTTTGGAGCTTGAGCCGGAATAGTAGGAACATCCCTAAGTATTTTAATTCGAATAGAATTAGGACACCCAGGAGCTTTAATTGGCGATGATCAAATTTATAATGTAATTGTTACTGCTCATGCTTTTGTAATAATTTTTTTCATAGTAATGCCTATTATAATTGGTGGATTTGGGAATTGATTAGTCCCTCTTATACTAGGAGCCCCAGATATAGCTTTTCCACGAATAAATAATATAAGTTTCTGAATACTACCCCCATCTTTAACTTTACTATTATCTAGTAGTATAGTAGAAAATGGAGCTGGGACAGGATGAACTGTTTATCCCCCCCTATCTTCAGGAATTGCCCATGGTGGAGCTTCTGTTGACTTAGCCATCTTTTCCCTTCATTTAGCAGGAATTTCATCTATTCTAGGAGCAGTTAATTTTATTACAACAGTAATTAACATACGATCAACTGGAATTACTTTTGACCGAATGCCCTTATTTGTATGATCAGTGGTAATTACAGCCATTTTATTACTTCTATCATTACCAGTATTAGCCGGAGCTATTACAATACTCTTAACAGATCGAAACCTTAATACATCATTCTTTGACCCTGCCGGAGGGGGAGATCCTATTTTATATCAACATTTATTT
>G07
AACATTATATTTTATTTTTGGAGCTTGATCAGGAATAGTAGGAACTTCTTTAAGAATTCTTGTTCGAGCTGAATTAGGACATCCTGGAGCATTAATTGGTGATGATCAAATTTATAATGTGATTGTAACAGCTCATGCTTTTGTAATAATTTTCTTCATAGTAATACCTATTATAATTGGAGGATTTGGAAATTGACTAGTTCCTTTAATATTAGGAGCTCCTGATATAGCATTTCCTCGAATAAATAATATAAGTTTTTGAATATTGCCTCCTTCTTTAACATTATTATTAGCTAGTAGTATAGTAGAAAATGGAGCTGGTACTGGATGAACAGTTTATCCACCACTTTCTGCAGGAATTGCGCATGGAGGAGCATCAGTAGATTTAGCTATTTTTTCTTTACATTTAGCAGGAATTTCGTCAATTTTAGGGGCTGTAAATTTTATTACAACAGTTATTAATATACGATCTCCTGGAATTTCATTTGATCGAATACCTTTATTTGTATGATCTGTTGTAATTACTGCAATTTTATTATTATTATCTTTACCAGTTTTAGCAGGAGCTATTACAATATTATTAACTGATCGAAATTTAAATACTTCTTTTTTTGATCCTGCAGGAGGAGGAGATCCAATTTTATATCAACACTTATTT
>H07
AACATTATATTTTATTTTTGGGGCTTGATCAGGAATAGTAGGAACTTCTTTAAGAATTCTTGTTCGAGCTGAATTAGGACATCCTGGAGCATTAATTGGTGATGATCAAATTTATAATGTAATTGTCACAGCTCATGCTTTTGTAATAATTTTTTTTATAGTAATACCTATTATAATTGGAGGATTCGGAAATTGATTAGTTCCTTTAATATTAGGAGCTCCTGATATAGCATTTCCTCGAATAAATAATATAAGTTTTTGAATATTACCTCCTTCTTTAACACTTTTATTAGCTAGTAGTATAGTTGAAAACGGAGCCGGAACTGGATGAACTGTTTATCCTCCATTATCAGCTGGAATCGCTCATGGAGGGGCATCTGTAGATTTAGCTATTTTTTCTTTACATTTAGCAGGAATTTCATCAATTTTAGGAGCTGTAAATTTTATTACAACAGTAATTAATATACGATCTCCTGGAATTTCTTTTGATCGTATACCTTTATTTGTTTGATCTGTAGTAATTACTGCTATTCTTTTATTATTATCTTTACCAGTATTAGCAGGAGCTATTACTATATTATTAACAGATCGAAATTTAAACACCTCATTTTTTGACCCAGCAGGAGGAGGTGATCCAATTTTATATCAACATTTATTT
>A08
AACTTTATATTTTATTTTTGGGGCCTGGGCAGGAATAGTAGGAACTTCACTTAGTATTTTAATTCGAGCCGAATTAGGTCACCCTGGAGCCTTAATTGGTGATGATCAAATTTATAATGTAATTGTAACAGCTCATGCTTTTGTTATAATTTTTTTCATAGTTATACCTATTATAATTGGGGGATTTGGAAATTGATTAGTTCCCTTAATATTAGGAGCCCCTGATATAGCTTTTCCTCGAATAAATAATATAAGATTTTGAATACTTCCACCATCATTAACTCTTTTATTAGCTAGTAGAATAGTAGAAAATGGAGCTGGTACAGGTTGAACAGTTTACCCTCCTCTTTCAGCAGGGATTGCTCATGGAGGAGCTTCTGTTGATTTAGCTATTTTTTCTTTACATTTAGCAGGAATTTCTTCTATTTTAGGAGCTGTAAATTTTATTACAACAGTAATTAATATACGCTCCCCTGGAATTTCTTTTGATCGTATACCTTTATTTGTATGATCTGTTGTAATTACAGCTATTTTATTATTATTATCTTTACCGGTATTAGCTGGGGCTATTACAATACTTCTTACAGATCGTAATTTAAATACTTCATTTTTTGACCCTGCAGGAGGAGGAGACCCAATTTTATATCAACATTTATTT
>B08
AACACTATATTTTATTTTTGGGGCCTGATCGGGTATAGTGGGAACCTCTCTTAGAATCTTAATTCGAGCAGAACTGGGTCACCCAGGAGCCTTAATTGGTGATGATCAAATCTATAATGTTATTGTCACTGCTCATGCCTTTATTATAATTTTTTTTATAGTAATACCAATTATAATTGGTGGATTTGGAAATTGACTAGTCCCCCTAATATTAGGAGCCCCTGATATAGCTTTCCCACGAATAAATAATATAAGATTTTGAATATTACCCCCATCTTTAACTTTACTTTTATCAAGTAGTATAGTAGAAAATGGGGCAGGAACAGGATGAACTGTTTATCCCCCCTTTCTTCAACAATCGCCCATAGAGGAGCTTCTGTAGATCTTGCAATCTTTTCTTTACATTTAGCAGGAATTTCATCTATTTTAGGGGCAGTAAATTTTATTACAACTATTATTAATATACGAACAACAGGAATTACATTTGACCGAATACCTCTATTTGTTTGATCTGTAATAATTACAGCTATTCTTTTATTATTATCTTTACCTGTTTTAGCCGGGGCTATCACTATATTATTAACGGATCGAAATTTAAATACATCATTTTTTGACCCGGCGGGTGGAGGAGACCCGATTTTATATCAACATCTATTT
>C08
AACATTATATTTTATTTTTGGAATTTGAGCCGGAATAGTAGGAACTTCTTTAAGTTTACTTATTCGTGCAGAATTAGGTAATCCAGGTTCTTTAATTGGAGATGATCAAATTTATAATACTATCGTTACTGCCCATGCTTTTATTATAATTTTTTTTATAGTTATACCTATTATAATTGGTGGATTTGGAAATTGATTAGTACCATTAATACTTGGGGCTCCTGATATAGCTTTTCCTCGTATAAATAATATAAGATTTTGAATATTACCCCCATCATTAACATTATTAATTTCGAGAAGAATTGTTGAAAACGGAGCAGGAACTGGATGAACTGTTTATCCACCCTTATCATCTAATATTGCTCATGGGGGTAGCTCTGTAGATTTAGCTATTTTTTCTTTACATTTAGCAGGAATTTCATCTATTCTAGGAGCAATTAACTTTATTACAACAATTATTAATATACGTTTAAATAATATATCATTTGATCAAATACCTTTATTTGTTTGAGCTGTAGGAATTACAGCTTTTCTTTTACTTTTATCTTTACCTGTATTAGCAGGAGCAATTACTATACTTTTAACAGATCGAAATTTAAATACATCATTTTTTGATCCAGCAGGAGGAGGAGACCCAATTTTATATCAACATTTATTT
>D08
AACACTTTATTTTATTTTTGGAGCTTGAGCTGGAATAGTAGGAACTTCTCTTAGAATACTAATTCGAATAGAATTAGGGCACCCAGGGTCTTTAATTGGAGATGACCAAATTTATAATGTAATTGTTACTGCCCATGCTTTTGTGATAATTTTTTTTATGGTTATACCTATTATAATTGGAGGATTTGGAAATTGATTAGTTCCTTTAATACTAGGAGCCCCCGATATGGCTTTCCCACGAATAAACAATATAAGATTTTGAATACTTCCCCCCTCTATTACACTTTTATTAACCAGTAGTATAGTAGAAAACGGGGCTGGAACAGGATGAACCGTTTACCCCCCTTTATCTTCAGGGATTGCTCATGGAGGGGCTTCAGTTGATTTAGCTATTTTTTCACTACATTTAGCTGGAATTTCCTCGATTTTAGGAGCCGTAAATTTTATTACTACAGTAATTAATATACGATCAATAGGAATTACTTTTGATCGAATGCCTTTATTTGTTTGGTCTGTCTTAATTACAGCAATTCTTTTATTATTGTCTTTACCTGTATTAGCAGGAGCTATTACTATACTTTTAACTGATCGAAACTTAAATACATCCTTTTTTGACCCAGCCGGAGGGGGAGACCCTATTTTATACCAACATTTGTTT
>E08
AACTTTATACTTTCTATTTGGTGCTTGAGCAGGAATAGTGGGAACTTCTTTAAGTATATTAATTCGAACTGAATTAGGACATCCTGGCTCTTTAATCGGAGATGATCAAATTTATAATGTAATTGTTACAGCTCATGCTTTTGTAATAATTTTTTTTATAGTTATACCAATTATAATTGGGGGATTTGGAAATTGACTTGTTCCTTTAATATTAGGAGCCCCTGATATGGCATTTCCTCGAATAAATAACATAAGTTTTTGAATACTTCCCCCTTCTCTCACTTTATTATTAACTAGAAGAATAGTTGAAAACGGAGCTGGAACAGGATGAACCGTCTACCCCCCTTTATCTTCAGGTATTGCCCATAGAGGTGCTTCTGTTGATTTAGCTATTTTTTCTCTTCATTTAGCAGGAATTTCTTCAATTCTAGGAGCAGTTAACTTTATTACAACTATTATTAACATACGATCAACAGGAATTTCACTAGATCGAATACCCCTATTTGTATGATCAGTATTAATTACAGCTATTTTACTTTTATTATCATTACCTGTTCTAGCAGGAGCAATTACGATATTACTTACTGATCGAAATCTTAATACTTCTTTTTTTGACCCTGCTGGAGGAGGAGACCCTATTTTATATCAACACTTATTC
>F08
AACATTATATTTTATTTTTGGTGCCTGATCAGGAATAGTAGGAACTTCTTTAAGAATTTTAGTACGAGCAGAATTAGGACATCCTGGAGCTTTAATTGGAGATGATCAAATTTATAATGTAATTGTAACAGCTCATGCTTTCGTAATAATTTTTTTTATAGTAATACCTATTATAATTGGAGGATTTGGTAATTGATTAGTACCTTTAATATTAGGTGCCCCTGATATAGCTTTCCCTCGAATAAATAATATAAGTTTTTGAATACTTCCTCCTTCTTTAACACTTCTTTTAGCAAGTAGAATAGTTGAAAATGGAGCTGGAACAGGATGAACAGTTTATCCTCCTTTATCTGCAGGTATTGCCCATGGAGGAGCCTCTGTAGATTTAGCAATTTTTTCATTACATATAGCAGGAATTTCTTCAATTTTAGGAGCAGTAAATTTTATTACTACAGTTATTAATATACGTTCTCCTGGGATTTCATTTGATCGAATGCCATTATTTGTATGATCTGTAGTAATTACAGCAATTCTATTATTATTATCTCTTCCTGTTTTAGCAGGAGCTATTACAATATTATTAACTGATCGAAATTTAAATACCTCTTTTTTTGACCCAGCTGGAGGAGGAGACCCTATTTTATATCAACATTTATTT
>G08
AACGCTTTATTTTATTTTCGGAGCATGAGCAGGTATAGTTGGAACTTCTCTTAGAATATTAATTCGTATAGAATTAGGACACCCTGGTTCTTTAATTGGAGATGATCAAATTTACAATGTTATTGTAACAGCTCATGCTTTTGTAATAATTTTTTTTATAGTTATACCTATTATAATTGGAGGCTTTGGAAATTGATTAGTCCCTTTAATATTAGGTGCACCAGATATAGCTTTTCCTCGTATAAATAATATAAGATTTTGAATATTGCCACCATCTATTACATTATTATTAGCAAGTAGTATAGTAGAAAACGGAGCTGGTACAGGCTGAACTGTTTATCCTCCTCTTTCTGCTGGTATTGCTCATGGAGGAGCTTCTGTAGATTTAGCAATTTTTTCTCTTCATTTAGCTGGAATTTCTTCAATTCTAGGTGCAGTAAATTTTATTACAACAGTAATTAATATACGATCTATTGGAATTACATTTGACCGAATACCTTTATTTGTATGATCAGTTGTAATCACAGCAATTTTATTATTACTATCTTTACCCGTATTAGCAGGAGCTATTACCATACTTTTAACAGATCGAAATTTAAATACTTCATTTTTTGACCCAGCAGGAGGAGGAGACCCAATTTTGTATCAACATTTATTT
>H08
AACATTATATTTTATTTTTGGAGCTTGATCAGGAATAGTAGGAACTTCTTTAAGAATTTTAGTACGAGCTGAATTAGGTCACCCAGGAGCTTTAATTGGGGATGACCAAATTTATAATGTAATTGTAACAGCTCATGCTTTTGTTATAATTTTTTTTATAGTAATACCTATTATAATTGGAGGATTTGGTAACTGATTAGTTCCTTTAATATTAGGAGCTCCTGATATAGCATTTCCTCGAATAAATAATATAAGTTTTTGAATGCTACCCCCATCTTTAACTCTTCTTTTAGCAAGAAGTATAGTAGAAAATGGAGCTGGAACAGGATGAACAGTTTACCCCCCCTTATCCGCAGGAATTGCTCATGGAGGAGCTTCTGTAGATTTAGCAATTTTTTCTCTACATCTTGCTGGTATTTCTTCAATTCTAGGAGCAGTAAATTTTATTACAACAGTTATTAATATACGCTCACCAGGAATTTCATTTGATCGAATACCCCTATTTGTTTGATCTGTAGTTATTACAGCTATCTTATTACTTCTTTCTTTACCTGTTTTAGCTGGAGCTATTACAATATTATTAACTGATCGAAATTTAAATACATCTTTTTTCGACCCTGCAGGAGGAGGTGACCCCATTCTATACCAACACTTATTT
>A09
AACTTTATATTTTATATTTGGTGCTTGAGCAGGAATAGTAGGAACTTCTTTAAGTATACTTATTCGAACTGAATTAGGACATCCAGGATCATTAATTGGAGATGACCAAATTTATAATGTTATTGTAACTGCTCATGCATTTATTATAATTTTTTTTATAGTGATACCTATTATAATTGGAGGATTTGGAAATTGACTTGTTCCTTTAATATTAGGAGCACCTGATATAGCTTTTCCTCGTATAAATAATATAAGATTTTGATTATTACCTCCTTCTCTTACTTTATTATTAGCAAGCAGTATAGTAGAAAGTGGGGCAGGAACAGGATGAACAGTATACCCTCCACTATCATCAGGAATTGCCCATAGTGGGGCATCTGTTGATTTAGCAATTTTTTCTCTTCATTTAGCTGGAGTATCTTCAATTTTAGGAGCTGTAAATTTTATTACTACAGTAATTAATATACGATCCCCAGGAATTTCTCTTGATCGAATACCTTTATTTGTTTGATCAGTAGTAATTACAGCTTTACTTCTTCTTCTTTCATTACCTGTTTTAGCCGGAGCTATTACAATATTATTAACAGATCGAAATTTAAATACATCATTTTTTGACCCTGCAGGAGGAGGAGACCCAGTATTATACCAACATTTATTT
>B09
TACTCTTTACTTTCTCTTTGGGGCATGGGCTGGGATAGTTGGTACTTCTTTAAGTATATTAATTCGTACTGAATTAGGACATCCCGGCTCTCTCATTGGAGATGATCAAATCTATAATGTAATTGTTACAGCCCACGCTTTTATTATAATTTTTTTTATGGTTATACCTATTATAATTGGGGGATTTGGAAACTGACTTGTCCCTCTCATATTAGGAGCACCAGACATGGCCTTTCCTCGAATGAATAATATAAGATTTTGAATACTCCCCCCTTCTTTATCCCTTCTTTTAGCTAGAAGTATAGTTGAAAATGGGGCAGGAACTGGGTGAACGGTTTATCCCCCCCTTTCTTCGGGAATTGCCCATAGAGGGGCTTCTGTTGACTTAGCTATTTTTTCCCTTCATTTAGCCGGAATTTCCTCTATTTTAGGGGCCGTAAATTTCATCACAACAGTGATTAACATACGATCTCCCGGGATTACCCTTGATCGAATACCCCTATTTGTCTGATCAGTCGTCATTACTGCCCTTTTACTCCTTCTCTCATTACCAGTTTTAGCCGGAGCTATTACAATACTTTTAACAGATCGAAATTTGAATACTTCATTTTTTGACCCTGCGGGAGGAGGTGACCCTATCCTCTATCAACATCTATTT
>C09
TACTCTTTATTTTATTTTTGGAGCTTGAGCCGGAATAGTGGGAACATCTCTTAGTATATTAATTCGAATAGAATTAGGTCATCCTGGAGCATTAATTGGTAACGATCAAATTTATAATGTTATTGTTACAGCTCATGCTTTTGTTATAATTTTTTTTATAGTTATACCTATTATAATTGGTGGTTTTGGTAATTGATTAGTACCTTTAATATTAGGGGCACCTGATATAGCTTTCCCTCGAATAAATAATATAAGATTCTGAATACTTCCCCCTTCTTTAACTTTATTATTATCAAGTAGTATAGTAGAAAACGGAGCTGGAACTGGTTGAACAGTTTACCCCCCTCTCTCATCAGGAATTGCCCATAGTGGTGCATCAGTTGACTTAGCTATTTTTTCTCTACACTTAGCCGGAATCTCATCTATTTTAGGAGCAGTAAATTTTATTACAACAGTAATTAATATACGAGCTACAGGAATTTCATTTGACCGAATACCTCTTTTTGTATGATCAGTACTAATTACAGCTGTTCTATTATTACTTTCTTTACCAGTATTAGCAGGTGCTATTACTATATTATTAACTGATCGAAATTTAAATACATCCTTTTTTGACCCTGCTGGAGGAGGAGATCCAATTTTATATCAACATTTATTT
>D09
AACATTATATTTTATTTTTGGAGCTTGATCAGGAATAGTAGGTACTTCTTTAAGAATTTTAGTACGAGCTGAGTTAGGTCATCCAGGAGCTTTAATTGGAGATGACCAAATTTATAATGTAATTGTAACAGCTCATGCTTTTGTTATAATTTTTTTTATAGTAATACCCATTATAATTGGAGGATTTGGTAATTGATTAGTCCCTTTAATATTAGGAGCCCCTGATATAGCATTCCCACGAATAAATAATATAAGTTTTTGAATACTTCCCCCTTCTTTAACTCTTTTACTAGCAAGTAGTATAGTAGAAAATGGAGCCGGAACAGGATGAACTGTGTATCCCCCTTTATCAGCTGGAATCGCTCATGGTGGAGCTTCTGTAGATTTAGCTATTTTTTCTTTACATCTAGCTGGAATTTCTTCAATTTTAGGAGCAGTAAATTTTATTACAACAGTAATCAATATACGTTCACCAGGAATTTCATTTGACCGAATACCATTATTTGTTTGATCTGTTGTAATTACTGCCATTCTTTTACTTCTTTCACTTCCTGTATTAGCAGGAGCTATTACAATATTACTAACAGATCGAAACTTAAATACATCTTTTTTTGATCCTGCAGGAGGAGGAGATCCTATTTTATACCAACACTTATTT
>E09
TACTTTATATTTCATTTTTGGGATTTGATCAGGATTAGTAGGTACAAGTTTAAGTTTATTAATTCGAGCTGAATTAGGTCAACCTGGTTCATTAATTGGTGATGATCAAATTTATAATGTTATTGTTACTGCACATGCTTTTATTATAATTTTTTTTATAGTTATACCTATTGTAATTGGAGGATTTGGAAACTGATTAGTTCCATTAATATTAGCAGCTCCAGATATAGCTTTTCCACGAATAAATAATATAAGTTTCTGAATATTACCACCTTCATTAACTTTACTCCTAGCCTCATCTATAGTAGAAAGAGGAGCTGGAACAGGTTGAACTGTTTATCCTCCTCTTTCTTCTAGTATTGCTCATGCTGGAGCATCTGTAGATTTAGCTATTTTTAGATTACATTTAGCCGGGATCTCTTCGATTTTAGGAGCTGTAAATTTTATTACTACAGTAATTAATATACGATTAAGTTATATAACTTTAGATCGAATACCTTTATTTGTATGATCTGTAGTTATTACAGCTTTATTACTTTTATTATCATTACCTGTATTAGCAGGAGCTATTACTATATTATTAACAGATCGTAATTTAAATACTTCATTTTTTGATCCAGCTGGAGGAGGTGATCCTATTTTATATCAACATTTATTT
>F09
TACTTTATATTTTATTTTTGGAATTTGATCAGGATTAGTAGGTACAAGTTTAAGTTTACTAATTCGAGCAGAATTAGGTCAACCAGGTTCTTTAATTGGAGATGATCAAATTTACAATGTAATTGTTACAGCTCATGCTTTTATTATAATTTTTTTTATAGTTATACCAATTGTTATTGGAGGATTTGGAAATTGATTGGTTCCTTTAATACTAGCTGCTCCTGATATAGCTTTTCCACGAATAAATAATATAAGTTTTTGAATATTACCTCCTTCATTAACTTTATTACTAGCTTCTTCAATAGTAGAAAGAGGAGCTGGAACAGGATGAACTGTTTATCCCCCACTTTCTGCTAGAATTGCTCATGCAGGAGCATCTGTTGATTTAGCCATTTTTAGTTTACATTTAGCTGGTATTTCGTCAATTTTAGGAGCAGTAAATTTTATTACAACTGTAATTAATATACGATTAAATTATATAACATTAGATCGTATACCTTTATTTGTTTGATCAGTAGTTATTACAGCTTTATTACTTTTATTATCTTTACCAGTATTAGCAGGAGCTATTACTATATTATTAACTGATCGTAATTTAAATACATCTTTTTTTGATCCTGCAGGAGGAGGAGACCCAATTTTATATCAACATTTATTT
>G09
TACATTATATTTTATTTTTGGTATTTGATCTGGATTAGTAGGTACCAGTTTAAGTTTATTAATTCGAGCTGAATTAGGTCAACCAGGTTCATTAATTGGTGATGATCAAATTTATAATGTAATTGTTACAGCTCATGCTTTTATTATAATTTTCTTTATAGTTATACCTATTGTAATTGGAGGATTTGGAAACTGATTAGTTCCTTTAATATTAGCAGCCCCTGATATAGCTTTCCCTCGAATAAATAATATAAGTTTTTGAATATTACCTCCTTCTTTAACACTACTCCTTGCTTCTTCTATAGTTGAAAGAGGAGCTGGTACAGGTTGAACTGTTTATCCACCCCTTTCTTCTAGAATTGCTCATGCAGGAGCTTCTGTTGATTTAGCTATTTTTAGTTTACATTTAGCTGGAATCTCATCAATTTTAGGAGCTGTAAATTTTATTACTACTGTAATTAATATACGTTTAAGTTATATAACTTTAGATCGAATACCTTTATTTGTTTGATCAGTTGTTATTACAGCATTACTTCTTCTATTATCTTTACCTGTATTAGCCGGAGCTATTACTATATTATTAACAGATCGTAATTTAAATACTTCTTTTTTTGATCCTGCGGGAGGAGGGGATCCAATTTTATATCAACATTTATTT
>H09
TACATTATACTTTATTTTCGGAATCTGATCAGGATTAGTAGGTACTAGTTTAAGTTTATTAATTCGGGCTGAATTAGGTCAACCAGGATCTTTAATTGGTGATGATCAAATTTATAATGTAATTGTAACAGCACATGCTTTTATTATAATTTTTTTTATAGTAATACCAATTGTAATTGGAGGTTTTGGTAATTGATTAGTACCTTTAATACTTGCGGCTCCTGATATAGCTTTTCCACGTATAAATAATATAAGTTTTTGAATACTTCCTCCTTCATTAACCTTATTACTGGCATCTTCAATAGTAGAAAGAGGAGCTGGTACAGGTTGAACTGTGTATCCACCTCTTTCATCAAGAATTGCTCATGCTGGTGCTTCTGTAGATTTAGCTATTTTTAGTTTACATTTAGCTGGAATTTCTTCAATTTTAGGGGCTGTAAATTTTATTACAACAGTTATTAATATACGATTAAATTATATAACTTTAGATCGAATACCTTTATTTGTATGATCAGTTGTTATTACTGCTTTATTACTATTATTATCTTTACCTGTATTAGCTGGTGCTATTACGATATTATTAACTGATCGTAATTTAAATACTTCTTTCTTTGACCCTGCTGGAGGAGGTGATCCAATCTTATATCAACATTTATTT
>A10
AACATTATATTTTATTTTTGGTATTTGATCAGGATTAGTAGGTACAAGTTTAAGATTATTAATTCGTGCTGAATTAGGTCAACCAGGATCTCTAATTGGAGATGATCAAATTTATAATGTAATTGTTACAGCTCATGCATTTATTATAATTTTTTTTATAGTAATACCAATTGTAATTGGAGGATTTGGTAATTGATTAGTTCCATTAATATTAGCAGCTCCTGATATAGCCTTTCCTCGAATAAATAATATAAGCTTTTGAATACTTCCACCATCATTAACTTTATTACTAGCATCTTCAATAGTAGAAAGAGGAGCTGGTACAGGTTGAACTGTTTACCCACCTTTATCATCTAGAATTGCTCATGCAGGAGCTTCTGTAGATTTAGCAATTTTTAGTTTACATTTAGCCGGAATTTCATCTATTTTAGGGGCTGTAAATTTTATTACAACAGTAATTAATATACGTTTAAATTATATAACATTAGATCGAATACCATTATTTGTTTGATCTGTAGTTATTACTGCTTTATTATTATTACTTTCTCTACCTGTATTAGCAGGGGCTATTACTATATTATTAACAGATCGTAATCTAAATACATCTTTTTTTGATCCTGCAGGAGGAGGTGACCCAATTTTATATCAACATTTATTT
>B10
TACATTATATTTCCTATTTGGAATTTGAGCAGGACTTGTTGGAACAAGATTAAGTCTATTAATTCGAGCTGAATTAGGTCAACCAGGATCACTAATTGGTGATGACCAAATTTATAATGTAATTGTTACTGCTCATGCATTTATCATAATTTTCTTCATAGTTATACCAATTGTGATTGGAGGATTTGGTAATTGATTAGTTCCTCTAATACTTGCAGCACCTGACATAGCATTTCCACGAATAAATAATATAAGATTTTGATTACTTCCCCCTTCTTTAACCCTTTTATTGGCTTCTTCTATTGTTGAAAGAGGAGCTGGTACAGGATGAACTGTCTACCCCCCATTATCAGCAGGAATTGCCCATGCAGGAGCATCAGTAGACCTAGCCATTTTTAGTTTACACTTAGCAGGAGTATCCTCTATTCTAGGGGCAGTAAATTTTATTACAACCGTTATTAATATACGTTTATCATATATAACTTTAGACCGTATACCTTTATTCGTTTGATCAGTTGTTATTACAGCTATTTTACTATTATTATCACTACCCGTTTTAGCAGGAGCAATCACCATACTTTTAACTGATCGGAATTTAAATACCTCTTTTTTTGATCCAGCAGGAGGAGGAGATCCTATCTTGTACCAACACCTATTT
>C10
AACTTTATACTTTCTCTTTGGTGCTTGATCAGGAATAGTAGGTACATCTCTAAGTTTATTAATTCGTGCTGAATTAGGTCAACCCGGTTCATTAATTGGAGACGACCAAATTTATAATGTAATTGTAACTGCTCATGCTTTTGTAATAATTTTTTTTATAGTTATACCTATTATAATTGGTGGATTTGGAAACTGACTTGTTCCCTTAATACTAGGAGCCCCTGATATAGCCTTTCCTCGTATAAATAATATAAGATTTTGATTACTTCCCCCTTCTTTAACCCTTCTCTTATCGAGCTCTTTCGTTGAAAGAGGGGCTGGGACAGGTTGAACCGTTTACCCACCATTAGCCTCAGGAATTGCCCATGCAGGAGCTTCAGTTGATTTAGCCATTTTTAGCCTTCATCTCGCAGGTGTATCTTCTATTTTAGGGGCAGTCAATTTTATTACTACCGTAATTAACATACGATCCCCTGGAATAACATTTGATCGAATACCTTTATTTGTTTGATCAGTAGCTATTACTGCCCTTCTTCTTCTTTTATCCCTCCCAGTTTTAGCGGGAGCAATTACTATATTATTAACTGATCGAAATTTAAATACATCCTTCTTCGACCCTGCGGGTGGGGGAGATCCTATTCTCTATCAACATTTATTT
>D10
AGTTTTATATTTTATTTTTGGAATTTGATCAGGACTTGTAGGAACAAGTTTAAGATTATTAATTCGAGCAGAATTGGGTCAACCAGGTTCATTAATTGGAGATGATCAAATTTATAATGTTATTGTTACAGCTCATGCTTTTATTATAATTTTTTTTATAGTAATACCTATTATAATTGGTGGATTTGGTAATTGATTAGTTCCTTTAATATTAGCTGCTCCTGATATAGCTTTTCCTCGTATAAATAATATAAGATTTTGATTTTTACCTCCTTCATTAACACTTTTACTAGCTTCAAGTATAGTTGAAAGAGGAGCAGGAACTGGATGAACAGTTTATCCTCCTTTAGCTTCAGGAATTGCTCATGCTGGAGCTTCTGTAGATTTAGCTATTTTTAGATTACATTTAGCTGGAGTATCCTCAATTTTAGGTGCAGTTAATTTTATTACTACTGTTATTAATATACGATTAAATTATATAACTTTAGATCGTATACCTTTATTCTGTTGAGCAGTAGTTATTACTGCATTATTATTATTATTATCACTACCTGTTTTAGCAGGTGCTATTACTATATTATTAACTGATCGTAATTTAAATACTTCATTTTTTGATCCTGCAGGTGGAGGTGACCCAATTCTTTATCAACATTTATTT
>E10
AGTTTTATATTTTATTTTTGGAATTTGATCTGGATTAGTAGGAACAAGTTTAAGACTATTAATTCGAGCTGAATTAGGGCAACCAGGATCATTAATTGGAGATGATCAAATTTATAATGTAATTGTAACAGCTCATGCTTTTATTATAATTTTTTTTATAGTTATACCAATTATAATTGGAGGTTTTGGTAATTGACTAGTTCCATTGATATTAGCAGCACCAGATATAGCTTTTCCTCGAATAAATAATATAAGATTTTGATTTTTACCTCCTTCATTAACTTTATTACTAGCTTCTAGTATAGTTGAAAGAGGAGCAGGAACAGGATGAACTGTTTATCCTCCTTTAGCATCAGGTATTGCTCATGCTGGAGCTTCTGTAGATTTAGCTATTTTTAGATTACACTTAGCAGGAGTATCTTCAATTTTAGGGGCTGTAAATTTTATTACAACAGTAATTAATATACGATTAAATTATATAACATTAGATCGTATACCTTTATTTTGTTGAGCAGTTGTAATTACTGCATTATTATTACTTTTATCTTTACCTGTATTAGCAGGAGCTATTACTATATTATTAACAGATCGTAATTTAAATACATCATTTTTTGATCCTGCTGGAGGAGGAGACCCTATTTTATACCAACATTTATTT
>F10
AACATTATATTTTATTTTTGGGGCATGAGCAGGTATAGTAGGTACATCATTAAGTATTATTGTACGAGCCGAACTAGGCCACCCAGGGGCACTTATTGGAGATGACCAAATTTATAACGTTGTAGTTACAGCACACGCATTTATTATAATTTTTTTTATAGTTATACCTATTATAATTGGAGGGTTTGGAAACTGACTAGTCCCCCTTATATTAGGGGCACCAGATATGGCTTTCCCTCGAATAAATAATATAAGATTTTGAATATTACCCCCTCACTTACTCTTCTTCTAGCAAGAAGAATAGTAGAAAATGGAGCAGGTACAGGATGAACTGTTTATCCACCCCTATCATCGGGAATTGCCCATGGAGGGGCATCAGTAGATTTAGCTATTTTTTCTCTACACTTAGCAGGAATCTCGTCAATTCTTGGAGCAGTAAACTTTATTACCACAGTTATTAATATACGTTCCTCAGGAATTACATTAGACCGAATACCCCTATTTGTATGGTCAGTAGTAATTACCGCAATTCTACTTCTTTTATCCCTCCCAGTCTTAGCCGGAGCTATTACTATACTTCTTACAGATCGAAATTTAAATACATCATTTTTTGACCCAGCCGGAGGAGGTGACCCTATTTTATACCAACACTTATTT
>G10
AACTTTATATTTCATTTTTGGTGCTTGAGCAGGAATAGTGGGAACTTCTTTAAGAATTATTATTCGAGCAGAATTAGGTCACCCGGGAGCATTAATTGGTGATGACCAAATTTATAATGTAGTAGTAACAGCTCATGCATTTATTATAATTTTTTTTATAGTTATACCAATTATAATTGGAGGATTTGGAAATTGATTAGTTCCTTTAATATTAGGAGCTCCTGATATAGCCTTTCCACGAATAAATAATATAAGTTTTTGAATACTTCCTCCTTCTCTAACTCTTCTTTTAACAAGTAGAATAGTAGAAAACGGAGCAGGTACTGGCTGAACAGTTTATCCTCCCTTATCTTCAGGAATTGCTCATGGAGGAGCATCTGTAGATTTAGCAATTTTTTCACTTCATTTAGCGGGAATTTCTTCTATTTTAGGGGCAGTAAATTTTATTACGACAATTATTAATATACGATCTTCAGGTATTACATTTGACCGTATACCTCTCTTTGTATGATCTGTATTAATTACTGCTATTTTACTTCTTCTCTCTTTACCAGTTTTAGCGGGAGCCATTACTATATTATTAACTGACCGAAATCTTAATACTTCATTTTTTGACCCTGCCGGAGGAGGAGACCCTATTTTATACCAACATTTATTT
>H10
TACCCTTTATTTTATTCTTGGAGCCTGAGCTGGAATAGTTGGAACCTCTCTAAGAATTATTGTACGAATAGAATTAGGTCACCCGGGATCTTTAATTGGTGATGATCAGATTTATAATGTAGTAGTAACAGCTCATGCTTTTATTATAATTTTCTTCATAGTTATACCAATCATAATTGGAGGATTTGGAAATTGATTAGTTCCCCTTATATTAGGAGCTCCCGATATAGCCTTTCCCCGAATAAATAATATAAGATTCTGAATATTACCCCCCTCTCTTACTCTTCTCCTAGCCAGAAGTATAGTAGAAAACGGAGCAGGAACTGGTTGAACAGTATACCCCCACTTTCAGCAGGAATTGCCCACAGAGGATCCTCAGTCGACTTAGCAATTTTCTCTCTTCACCTTGCAGGAATCTCCTCCATTCTTGGAGCTGTTAATTTTATTACAACAGTTATTAATATACGATCAACAGGTATTTCCCTTGATCGAATACCCCTATTTGTATGATCAGTTGTTATTACAGCCATTCTTCTTTTACTATCTCTGCCTGTATTAGCTGGAGCTATTACAATACTCCTCACAGACCGAAACTTAAACACATCATTTTTTGACCCGGCAGGAGGAGGGGATCCCATTTTATACCAACATTTATTT
>A11
TACACTTTATTTTATTTTCGGGGCTTGGGCAGGAATAGTAGGAACTTCATTAAGTATTATTGTTCGAGCAGAACTAGGTCACCCAGGAGCTCTTATTGGTGACGACCAGATTTATAATGTTATTGTTACAGCTCATGCTTTTATTATAATTTTCTTTATAGTTATGCCAATTATAATTGGGGGGTTTGGAAATTGATTAGTTCCTCTAATATTAGGGGCTCCTGACATAGCTTTCCCTCGAATAAATAATATAAGATTTTGAATACTACCTCCTTCTTTGACCCTGCTTTTAGCTAGAAGTATAGTAGAAAACGGGGCTGGAACAGGATGAACTGTTTACCCCCCTCTCTCTGCAGGAATCGCTCATGGAGGTGCCTCAGTAGATTTGGCTATTTTTTCTTTACATTTAGCTGGAATTTCTTCTATTTTAGGAGCCGTAAATTTTATTACTACTGTAATTAATATACGGTCTACAGGAATTACTTTTGACCGTATACCTTTATTTGTATGATCAGTTGTAATTACAGCTATTCTACTACTTTTATCTTTACCTGTACTTGCAGGTGCTATCACTATATTATTAACTGACCGTAACCTAAATACTTCCTTCTTTGACCCTGCGGGAGGGGGAGACCCCATTTTATACCAGCATTTATTT
>B11
TACCCTTTATTTTATTCTTGGAGCCTGAGCTGGAATAGTTGGAACCTCTCTAAGAATTATTGTACGAATAGAATTAGGTCACCCGGGATCTTTAATTGGTGATGATCAGATTTATAATGTAGTAGTAACAGCTCATGCTTTTATTATAATTTTCTTCATAGTTATACCAATCATAATTGGAGGATTTGGAAATTGATTAGTTCCCCTTATATTAGGAGCTCCCGATATAGCCTTTCCCCGAATAAATAATATAAGATTCTGAATATTACCCCCCTCTCTTACTCTTCTCCTAGCCAGAAGTATAGTAGAAAACGGAGCAGGAACTGGTTGAACAGTATACCCCCCACTTTCAGCAGGAATTGCCCACAGAGGATCCTCAGTCGACTTAGCAATTTTCTCTCTTCACCTTGCAGGAATCTCCTCCATTCTTGGAGCTGTTAATTTTATTACAACAGTTATTAATATACGATCAACAGGTATTTCCCTTGATCGAATACCCCTATTTGTATGATCAGTTGTTATTACAGCCATTCTTCTTTTATTATCTCTGCCTGTATTAGCTGGAGCTATTACAATACTCCTCACAGACCGAAACTTAAACACATCATTTTTTGACCCGGCAGGAGGAGGAGATCCCATTTTATACCAACATTTATTT
>C11
AACCCTATACTTTATTTTCGGAGCATGAGCAGGAATAATTGGAACTTCACTAAGAATTATTATTCGTGCAGAATTAGGACACCCCGGAGCCTTAATTGGAGATGACCAAATTTATAATGTAATTGTTACAGCTCATGCATTTATTATAATTTTTTTCATAGTTATACCTATTATAATTGGTGGATTTGGAAACTGATTAGTTCCCCTTATATTAGGAGCCCCTGACATAGCCTTTCCTCGAATAAATAATATAAGCTTTTGAATATTACCTCCTTCAATTACTCTTTTGTTAGCTAGAAGTATAGTAGAAAACGGAGCTGGGACAGGATGAACAGTTTATCCCCCCCTTTCTGCCGGAATCGCCCATGGAGGGGCTTCTGTTGATTTAGCAATTTTTTCTCTTCATTTAGCAGGTATTTCTTCTATTCTAGGAGCTGTAAACTTTATCACAACTGTAATTAATATACGATCTACAGGAATTACGTTTGACCGAATACCTCTATTTGTATGATCTGTTGTAATTACAGCAATTTTACTCCTCTTATCTTTACCAGTATTAGCAGGAGCTATCACAATACTATTAACAGATCGAAATTTAAATACATCATTCTTTGACCCTGCTGGAGGAGGAGACCCAATTTTATACCAACATTTATTT
>D11
AACTTTATATTTCATTTTTGGAGCATGAGCAGGAATAGTAGGAACATCACTTAGTATTATTATTCGAATAGAATTAGGACACCCAGGAGCATTAATTGGAGACGATCAAATTTATAATGTAATTGTTACAGCACATGCATTTATTATAATTTTCTTTATAGTTATACCTATTATAATTGGTGGATTTGGAAATTGATTAGTTCCTTTAATATTAGGAGCCCCTGATATAGCTTTTCCACGAATAAATAATATAAGTTTTTGAATATTACCGCCATCTCTTACACTTTTATTAGCCAGTAGTATAGTGGAAAATGGAGCTGGGACTGGATGAACAGTTTATCCTCCTTTATCTGCAGGTATTGCTCATGGAGGAGCTTCAGTTGATTTAGCAATTTTTTCACTTCATTTAGCTGGAATTTCATCAATTTTAGGAGCTGTAAATTTTATTACTACTGTAATTAATATACGATCAACAGGTATTACATTTGATCGAATGCCTTTATTTGTTTGGTCTGTTGTAATCACTGCTGTATTATTATTATTATCTTTACCAGTATTAGCTGGAGCTATTACAATATTATTGACTGATCGAAATTTAAATACATCTTTTTTTGATCCTGCTGGAGGAGGAGATCCAATTTTATATCAACATTTATTT
>F11
AACATTATATTTCATTTTTGGAGCATGAGCTGGAATAGTAGGTACTTCCCTTAGTATTATTGTACGAGCTGAATTAGGTCACCCAGGAGCCCTTATTGGAGATGATCAAATTTATAATGTTGTAGTAACAGCCCACGCATTTATCATGATTTTTTTTATAGTTATACCTATCATAATCGGAGGATTTGGTAACTGATTAGTCCCTTTAATATTAGGTGCCCCAGATATAGCTTTTCCTCGTATAAATAATATAAGTTTTTGAATATTACCACCTTCTCTTACCCTTCTTCTTGCAAGAAGAATAGTAGAAAACGGAGCAGGAACAGGATGAACTGTATACCCCCCTCTATCTTCAGGAATTGCCCACGGAGGGGCATCAGTAGATTTAGCAATTTTTTCTCTACATTTAGCAGGAATTTCATCAATTCTAGGAGCAGTTAATTTTATTACTACAGTAATTAATATACGTTCCTCAGGAATTACACTTGACCGAATACCATTATTTGTATGATCAGTTGTAATTACTGCAATTTTACTTCTTTTATCTTTACCTGTATTAGCAGGAGCTATTACTATGTTACTTACAGATCGAAATCTAAATACATCATTTTTTGACCCTGCTGGAGGAGGAGACCCAATTTTATATCAACACTTGTTC
>G11
AACTTTATATTTCATTTTTGGAGCATGAGCAGGAATAGTGGGAACATCTCTTAGTATTATTATTCGAATAGAACTAGGACACCCAGGAGCATTAATTGGAGATGATCAAATTTATAATGTAATTGTTACAGCTCATGCTTTTATTATAATTTTTTTTATAGTAATACCTATTATAATTGGTGGATTTGGAAATTGATTAGTTCCTTTAATATTAGGAGCTCCAGATATAGCTTTCCCTCGAATAAATAATATAAGTTTTTGAATATTACCTCCTTCTCTTACACTTTTATTAGCCAGTAGTATAGTAGAAAATGGAGCTGGGACTGGATGAACAGTTTACCCTCCTTTATCTTCAGGTATTGCTCATGGAGGAGCTTCAGTTGATTTAGCTATTTTTTCATTACATTTAGCTGGAATTTCTTCAATTTTAGGAGCCGTAAATTTTATTACTACTGTAATTAATATACGATCAACAGGTATTACATTCGATCGAATACCTTTATTTGTTTGATCTGTTGTTATTACTGCTGTATTATTATTATTATCATTACCAGTATTAGCTGGAGCTATTACAATATTATTAACTGACCGAAACTTAAATACATCTTTCTTTGACCCTGCCGGAGGAGGAGATCCTATTTTATATCAACATTTATTT
>H11
AACTTTATATTTTATTTTTGGGGCATGAGCCGGAATAGTAGGTACATCCCTAAGAATTATTGTTCGAGCTGAATTAGGCCACCCAGGAGCCTTAATTGGAGATGACCAAATTTATAATGTTGTAGTAACAGCCCATGCATTTATTATAATTTTCTTTATAGTTATACCTATTATAATTGGTGGGTTTGGTAATTGACTTGTCCCATTAATATTAGGAGCTCCTGATATAGCGTTCCCCCGAATAAATAATATAAGATTTTGGATATTACCCCCATCATTAACTCTTCTTCTTGCTAGAAGAATAGTTGAAAATGGAGCAGGTACTGGATGGACAGTTTACCCACCTCTTTCCTCAGGAATTGCACATGGAGGTGCATCTGTTGACCTAGCTATTTTTTCTCTCCACTTAGCAGGTATTTCATCTATTTTAGGTGCAGTAAACTTTATTACTACAGTAATTAATATACGATCACCAGGAATTACCTTAGACCGCATACCCCTATTTGTTTGGTCTGTTGTAATTACAGCAATTTTACTACTTTTATCACTACCTGTCTTAGCAGGAGCTATTACTATACTATTAACTGACCGAAACCTAAATACTTCATTCTTTGACCCAGCAGGTGGGGGAGACCCAATTCTTTACCAACATCTATTT
>A12
TACACTTTATTTTATTTTCGGGGCTTGGGCAGGAATAGTAGGAACTTCATTAAGTATTATTGTTCGAGCAGAACTAGGTCACCCAGGAGCTCTTATTGGTGACGACCAGATTTATAATGTTATTGTTACAGCTCATGCTTTTATTATAATTTTCTTTATAGTTATGCCAATTATAATTGGCGGGTTTGGAAATTGATTAGTTCCTCTAATATTAGGGGCCCCTGACATAGCTTTCCCTCGAATAAATAATATAAGATTTTGAATACTGCCTCCTTCTTTGACCCTACTTTTAGCTAGTAGTATAGTAGAAAACGGGGCTGGAACAGGATGAACTGTTTACCCCCCTCTCTCTGCAGGAATCGCTCATGGAGGTGCCTCAGTAGATTTGGCTATTTTTTCTTTACATTTAGCTGGAATTTCTTCTATTTTAGGAGCCGTAAATTTTATTACTACTGTAATTAATATACGGTCTACAGGAATTACTTTTGACCGTATACCTTTATTTGTATGATCAGTTGTAATTACAGCTATTCTACTACTTTTATCTTTACCTGTACTTGCAGGTGCTATCACTATATTGTTAACTGACCGTAACCTAAATACTTCCTTCTTTGACCCTGCGGGAGGGGGAGACCCCATTTTATACCAGCATTTATTT
>B12
AACATTATATTTTATTTTTGGTGCTTGAGCTGGAATAGTAGGTTCTTCATTAAGAATTATTATTCGAATAGAATTAGGTCATCCTGGAGCATTAATTGGTGATGATCAAATTTATAATGTAATTGTAACAGCTCATGCATTTATTATAATTTTCTTTATAGTTATACCTATTATAATTGGAGGATTTGGAAATTGATTAGTCCCTCTTATATTAGGTGCACCAGATATAGCATTTCCACGAATAAATAATATAAGATTTTGAATATTACCACCTTCATTAACTTTATTATTAGCTAGAAGAATAGTAGAAAATGGAGCTGGAACAGGATGAACTGTTTATCCACCTTTATCTGCAGGAATTGCTCATGGAGGAGCTTCTGTTGACTTAGCAATTTTTTCTCTTCATTTAGCAGGTATTTCATCAATTTTAGGAGCTGTTAATTTTATTACAACAGTAATTAATATACGATCATCAGGAATTACATTTGACCGAATACCTTTATTTGTATGATCAGTGGTTATTACTGCAATTTTACTTCTTCTTTCATTACCTGTATTAGCCGGAGCAATTACAATATTATTAACAGATCGAAATTTAAATACCTCATTTTTTGATCCTGCAGGAGGTGGTGATCCAATTTTATACCAACATTTATTT
>D12
AACATTATATTTTATCTTTGGAGCATGAGCCGGCATAGTAGGTACATCTCTAAGAATTATTGTACGAGCTGAACTTGGCCACCCTGGAGCACTAATTGGAGATGATCAAATTTATAATGTAGTAGTAACCGCCCACGCATTTATTATAATTTTTTTTATAGTAATACCTATTATAATTGGAGGATTTGGAAATTGACTAGTCCCTTTAATACTAGGAGCCCCAGATATAGCTTTCCCTCGAATAAATAATATAAGATTTTGAATATTACCCCCATCTCTTACTCTACTACTAGCTAGTAGAATAGTAGAAAACGGAGCTGGGACTGGATGAACTGTTTACCCTCCTTTATCATCAGGAATTGCCCACGGAGGAGCATCTGTTGACCTAGCTATTTTTTCTTTACACCTAGCAGGTATTTCATCAATTTTAGGAGCAGTTAATTTTATTACTACAGTAATTAATATACGATCTTCAGGTATTTCACTTGATCGAATGCCCCTATTTGTTTGATCTGTCGTAATTACAGCAATTTTACTTCTCTTATCCCTCCCAGTATTAGCAGGTGCCATTACCATATTACTAACTGATCGAAACTTAAACACATCATTTTTTGACCCAGCTGGGGGAGGAGATCCTATTCTTTATCAACACTTATTC
>E12
AACCCTATACTTTATTTTCGGAGCATGAGCAGGAATAATTGGAACTTCACTAAGAATTATTATTCGTGCAGAATTAGGACACCCCGGAGCCTTAATTGGAGATGACCAAATTTATAATGTAATTGTTACAGCTCATGCATTTATTATAATTTTTTTCATAGTTATACCTATTATAATTGGTGGATTTGGAAACTGATTAGTTCCCCTTATATTAGGAGCCCCTGACATAGCCTTTCCTCGAATAAATAATATAAGCTTTTGAATATTACCTCCTTCAATTACTCTTTTGTTAGCTAGAAGTATAGTAGAAAACGGAGCTGGGACAGGATGAACAGTTTATCCCCCCCTTTCTGCCGGAATCGCCCATGGAGGGGCTTCTGTTGATTTAGCAATTTTTTCTCTTCATTTAGCAGGTATTTCTTCTATTCTAGGAGCTGTAAACTTTATCACAACTGTAATTAATATACGATCTACAGGAATTACGTTTGACCGAATACCTCTATTTGTATGATCTGTTGTAATTACAGCAATTTTACTCCTCTTATCTTTACCAGTATTAGCAGGAGCTATCACAATACTATTAACAGATCGAAATTTAAATACATCATTCTTTGACCCTGCTGGAGGAGGAGACCCAATTTTATACCAACATTTATTT
>F12
AACATTATATTTTATTTTTGGTTCATGAGCAGGAATAGTAGGAACATCCCTAAGTATTATTGTTCGAGCTGAATTAGGTCATCCAGGTGCTTTAATTGGAGATGATCAAATTTATAATGTAATAGTCACAGCACATGCATTTGTTATAATTTTTTTTATAGTAATACCAATTATAATTGGAGGATTTGGAAATTGATTAGTCCCATTAATATTAGGAGCTCCAGATATAGCATTCCCTCGAATAAATAACATAAGATTTTGAATATTACCTCCATCTTTAACTTTACTTTTAGCAAGTAGAATAGTAGAAAATGGGGCAGGTACAGGATGAACGGTTTACCCTCCTCTTTCTTCTAATATTGCCCATGGAGGAGCATCAGTAGATTTAGCAATTTTTTCCCTTCATTTAGCAGGTATCTCATCAATTTTAGGAGCAGTAAATTTTATTACAACAGTAATTAATATACGATCAACAGGAATTACATTTGATCGAATACCATTATTTGTATGATCAGTTGTAATTACAGCAATTTTATTATTATTATCTTTACCTGTATTAGCAGGAGCAATTACAATATTACTTACAGACCGAAATTTAAATACTTCATTTTTTGATCCTGCAGGAGGAGGTGACCCTATTTTATACCAACATTTATTT
>G12
AACATTATATTTCATCTTTGGAGCTTGAGCAGGAATAGTGGGGACATCCCTCAGTATTATTGTTCGAGCAGAACTTGGACATCCTGGGGCTTTAATTGGAGATGACCAAATTTATAATGTAGTAGTTACAGCACATGCATTCGTTATAATTTTCTTTATAGTAATACCTATTATAATTGGAGGATTTGGTAATTGACTAGTACCTTTAATATTAGGAGCCCCTGATATAGCGTTCCCACGAATAAATAATATAAGATTTTGAATATTACCCCCCTCATTAACACTTCTATTAGCAAGTAGAATAGTAGAAAATGGAGCGGGGACTGGATGAACAGTTTATCCTCCCCTATCCGCAGGAATTGCTCATGGTGGAGCTTCAGTAGATTTAGCTATTTTTTCACTCCACTTGGCGGGTATTTCTTCTATTCTAGGGGCAGTAAATTTTATTACTACAGTAATTAATATACGATCAACAGGTATTACATTTGATCGTATACCACTATTCGTATGATCAGTTGTAATTACAGCAATTTTATTACTATTATCACTCCCAGTTCTTGCCGGCGCAATCACAATACTTTTAACAGACCGAAACTTAAATACATCATTTTTTGACCCGGCCGGAGGGGGAGACCCTATTTTATACCAACACTTATTT
